# Supplementary material for: The building concept of border defence facilities of Qin: Watchtowers along the King of Zhaoxiang great wall in Shaanxi province
Source: PLoS One. 2025 Aug 26;20(8):e0329298. doi: 10.1371/journal.pone.0329298 (PMC12380348; doi:10.1371/journal.pone.0329298)
Supplement: S1 Table — The individual dimensions of the watchtowers presented in the table remain unmeasurable due to their subsequent collapse. (XLSX) [file pone.0329298.s001.xlsx]

## Sheet: Basic Data
Serial Number	Section	Name of the Watchtower (Chinese)	Name of the Watchtower (English)	Planar Shape	Administrative Region	Longitude	Latitude	Longitude (Decimal System)	Latitude (Decimal System)	Bottom Dimension (Width)(m)	Bottom Dimension (length)(m)	Bottom Area (㎡)	Top Dimension (Width)(m)	Top Dimension (length)(m)	Top Area (㎡)	Tower Height (Maximum Value)(m)	Type Classified by Height	Type Classified by Planar Shape	Surrounding Tile Decoration Types
1	Eastern	杨旺塔村敌台	Watchtower in Yangwangta Village	Rectangular	Shenmu County	110°23′10.77″	39°14′27.28″	110.386	39.2409	7.6	8	60.8	4.6	5.7	26.22	3.2	Ⅰ	B	Dot marks
2	Eastern	石窨塔村1号敌台	Watchtower No. 1 in Shixunta Village	Irregular	Shenmu County	110°23′46.02″	39°11′32.51″	110.396	39.1924	5.6	6	33.6	1.8	5.2	9.36	1.8	Ⅰ	A	No Tiles
3	Eastern	石窨塔村2号敌台	Watchtower No. 2 in Shixunta Village	Rectangular	Shenmu County	110°23′48.28″	39°11′19.73″	110.397	39.1888	17	21	357	4	9.2	36.8	2.8	Ⅰ	B	Both Types are Present
4	Eastern	阿沙峁村敌台	Watchtower in Ashamao Village	Irregular	Shenmu County	110°23′50.22″	39°10′15.30″	110.397	39.1709	9.6	11.2	107.52	2.6	5.4	14.04	1.6	Ⅰ	A	No Tiles
5	Eastern	刘城崾山村敌台	Watchtower in Liuchengyaoshan Village	Irregular	Shenmu County	110°26′03.07″	39°05′56.47″	110.434	39.099	8	13.4	107.2	4	8	32	2.2	Ⅰ	A	Dot marks
6	Eastern	平士梁村1号敌台	Watchtower No. 1 in Pingshiliang Village	Elliptical	Shenmu County	110°25′54.41″	39°04′50.04″	110.432	39.0806	10.7	18	192.6	5.3	8	42.4	3.2	Ⅰ	C	Dot marks
7	Eastern	平士梁村2号敌台	Watchtower No. 2 in Pingshiliang Village	Circular	Shenmu County	110°25′54.54″	39°04′44.99″	110.432	39.0792	19	28	532	3	3.5	10.5	4	Ⅰ	C	Both Types are Present
8	Eastern	燕家伙盘村1号敌台	Watchtower No. 1 in Yanjiahuopan Village	Irregular	Shenmu County	110°25′35.31″	39°04′01.54″	110.426	39.0671	9.4	17.2	161.68	4.1	5.5	22.55	1.5	Ⅰ	A	Dot marks
9	Eastern	燕家伙盘村2号敌台	Watchtower No. 2 in Yanjiahuopan Village	Irregular	Shenmu County	110°25′34.12″	39°03′48.91″	110.426	39.0636	18	19	342	3	5	15	4	Ⅰ	A	Dot marks
10	Eastern	燕家伙盘村3号敌台	Watchtower No. 3 in Yanjiahuopan Village	Circular	Shenmu County	110°25′30.65″	39°03′32.59″	110.425	39.0591	10.6	17.3	183.38	2.2	3.2	7.04	5.8	Ⅱ	C	Both Types are Present
11	Eastern	高家塔村敌台	Watchtower in Gaojiata Village	Irregular	Shenmu County	110°25′39.92″	39°02′42.30″	110.428	39.0451	2.5	6.5	16.25	2.5	3	7.5	1.5	Ⅰ	A	Dot marks
12	Eastern	王家沟村边墙梁1号敌台	Watchtower No. 1 on Bianqiang Liang in Wangjiagou Village	Irregular	Shenmu County	110°24′17.16″	38°59′43.63″	110.405	38.9955	6.6	20	132	2.2	7.4	16.28	2.5	Ⅰ	A	Dot marks
13	Eastern	王家沟村边墙梁2号敌台	Watchtower No. 2 on Bianqiang Liang in Wangjiagou Village	Circular	Shenmu County	110°24′14.81″	38°59′22.56″	110.404	38.9896	7.8	9	70.2	1.4	3	4.2	2.8	Ⅰ	C	Dot marks
14	Eastern	王家沟村边墙梁3号敌台	Watchtower No. 3 on Bianqiang Liang in Wangjiagou Village	Irregular	Shenmu County	110°24′16.03″	38°59′16.92″	110.404	38.988	13	22.5	292.5	4	14	56	3.2	Ⅰ	A	Dot marks
15	Eastern	老虎沟畔村敌台	Watchtower in Laohugoupang Village	Irregular	Shenmu County	110°24′20.43″	38°58′28.48″	110.406	38.9746	4.3	5.3	22.79	2.3	3	6.9	2.2	Ⅰ	A	Dot marks
16	Eastern	李家村1号敌台	Watchtower No. 1 in Lijia Village	Irregular	Shenmu County	110°24′16.50″	38°58′03.51″	110.405	38.9676	9.6	10.3	98.88	5.5	6	33	3	Ⅰ	A	Dot marks
17	Eastern	李家村2号敌台	Watchtower No. 2 in Lijia Village	Irregular	Shenmu County	110°24′20.92″	38°57′48.59″	110.406	38.9635	7	8.8	61.6	3	6.6	19.8	2	Ⅰ	A	Dot marks
18	Eastern	后麻家塔村1号敌台	Watchtower No. 1 in Houmajiatta Village	Irregular	Shenmu County	110°25′39.57″	38°52′38.54″	110.428	38.8774	5.6	9.6	53.76	2	5.6	11.2	2.3	Ⅰ	A	Dot marks
19	Eastern	后麻家塔村2号敌台	Watchtower No. 2 in Houmajiatta Village	Irregular	Shenmu County	110°25′35.21″	38°52′19.43″	110.426	38.8721	8.6	10	86	4.6	5	23	4.6	Ⅰ	A	Both Types are Present
20	Eastern	灰昌沟村1号敌台	Watchtower No. 1 in Huichanggou Village	Rectangular	Shenmu County	110°24′44.68″	38°49′06.19″	110.412	38.8184	5.4	15.6	84.24	1.4	10	14	3.6	Ⅰ	B	Dot marks
21	Eastern	灰昌沟村2号敌台	Watchtower No. 2 in Huichanggou Village	Irregular	Shenmu County	110°24′48.16″	38°48′55.07″	110.413	38.8153	9	10.5	94.5	4	6	24	2.4	Ⅰ	A	Dot marks
22	Eastern	新圪崂村敌台	Watchtower in Xingela Village	Irregular	Shenmu County	110°24′49.09″	38°48′35.71″	110.414	38.8099	10.5	16	168	3	5.5	16.5	8	Ⅱ	A	Dot marks
23	Eastern	三道沟村1号敌台	Watchtower No. 1 in Sandao Gou Village	Irregular	Shenmu County	110°24′31.06″	38°47′50.49″	110.409	38.7974	12	13.5	162	5	5.4	27	5.4	Ⅱ	A	Dot marks
24	Eastern	三道沟村2号敌台	Watchtower No. 2 in Sandao Gou Village	Circular	Shenmu County	110°24′31.31″	38°47′44.95″	110.409	38.7958	13.5	14.5	195.75	immeasurable	immeasurable	immeasurable	3.3	Ⅰ	C	Both Types are Present
25	Eastern	三道沟村3号敌台	Watchtower No. 3 in Sandao Gou Village	Rectangular	Shenmu County	110°24′13.28″	38°46′43.39″	110.404	38.7787	3	3.5	10.5	immeasurable	immeasurable	immeasurable	1.2	Ⅰ	B	Dot marks
26	Eastern	三道沟村4号敌台	Watchtower No. 4 in Sandao Gou Village	Irregular	Shenmu County	110°24′11.35″	38°46′38.23″	110.403	38.7773	5	7	35	3.5	5	17.5	3	Ⅰ	A	Both Types are Present
27	Eastern	崔家畔村敌台	Watchtower in Cuijiapan Village	Irregular	Shenmu County	110°17′48.60″	38°41′30.09″	110.297	38.6917	5.6	15	84	0.8	4.2	3.36	2	Ⅰ	A	Dot marks
28	Eastern	团团沟村1号敌台	Watchtower No. 1 in Tuantuan Gou Village	Irregular	Shenmu County	110°16′21.30″	38°39′22.27″	110.273	38.6562	9.9	13	128.7	2.7	7.8	21.06	2.7	Ⅰ	A	Both Types are Present
29	Eastern	团团沟村2号敌台	Watchtower No. 2 in Tuantuan Gou Village	Irregular	Shenmu County	110°16′14.62″	38°39′08.86″	110.271	38.6525	10.5	14	147	10.5	13	136.5	3.3	Ⅰ	A	Both Types are Present
30	Eastern	团团沟村3号敌台	Watchtower No. 3 in Tuantuan Gou Village	Irregular	Shenmu County	110°16′12.16″	38°39′03.03″	110.27	38.6508	8.5	14	119	6	9.5	57	2.8	Ⅰ	A	Both Types are Present
31	Eastern	团团沟村4号敌台	Watchtower No. 4 in Tuantuan Gou Village	Irregular	Shenmu County	110°15′29.43″	38°38′18.30″	110.258	38.6384	4.2	13.8	57.96	4.2	5.4	22.68	4.2	Ⅰ	A	Both Types are Present
32	Eastern	团团沟村5号敌台	Watchtower No. 5 in Tuantuan Gou Village	Irregular	Shenmu County	110°15′23.61″	38°38′12.16″	110.257	38.6367	11.6	15.6	180.96	3.6	8.4	30.24	3.2	Ⅰ	A	Dot marks
33	Eastern	团团沟村6号敌台	Watchtower No. 6 in Tuantuan Gou Village	Irregular	Shenmu County	110°15′11.65″	38°37′46.90″	110.253	38.6297	17	18	306	15	16.9	253.5	4.8	Ⅰ	A	Neither of the Two Types
34	Eastern	南圪崂村1号敌台	Watchtower No. 1 in Nangeila Village	Irregular	Shenmu County	110°14′43.69″	38°37′27.58″	110.245	38.6243	6.6	9.5	62.7	4	5	20	4.8	Ⅰ	A	Both Types are Present
35	Eastern	南圪崂村2号敌台	Watchtower No. 2 in Nangeila Village	Irregular	Shenmu County	110°14′35.91″	38°37′22.81″	110.243	38.623	12	15	180	10	12.5	125	4.8	Ⅰ	A	Neither of the Two Types
36	Eastern	南圪崂村3号敌台	Watchtower No. 3 in Nangeila Village	Irregular	Shenmu County	110°14′29.16″	38°37′20.20″	110.241	38.6223	9.5	12	114	5	5	25	7.6	Ⅱ	A	Neither of the Two Types
37	Eastern	南圪崂村4号敌台	Watchtower No. 4 in Nangeila Village	Irregular	Shenmu County	110°14′21.14″	38°37′17.64″	110.239	38.6216	11	12.6	138.6	2	4	8	3.5	Ⅰ	A	Both Types are Present
38	Eastern	喇嘛沟村1号敌台	Watchtower No. 1 in Lamagou Village	Irregular	Shenmu County	110°13′50.25″	38°37′01.01″	110.231	38.6169	8.4	8.8	73.92	5.2	7.3	37.96	3	Ⅰ	A	Both Types are Present
39	Eastern	喇嘛沟村2号敌台	Watchtower No. 2 in Lamagou Village	Irregular	Shenmu County	110°13′42.67″	38°36′56.62″	110.229	38.6157	12.5	17	212.5	immeasurable	immeasurable	immeasurable	3.5	Ⅰ	A	Textile marks
40	Eastern	喇嘛沟村3号敌台	Watchtower No. 3 in Lamagou Village	Rectangular	Shenmu County	110°13′34.26″	38°36′49.51″	110.226	38.6138	12.8	13.1	167.68	3	3.8	11.4	4.7	Ⅰ	B	Both Types are Present
41	Eastern	喇嘛沟村4号敌台	Watchtower No. 4 in Lamagou Village	Irregular	Shenmu County	110°13′33.75″	38°36′48.67″	110.226	38.6135	9.2	10.5	96.6	3	7.6	22.8	4	Ⅰ	A	Both Types are Present
42	Eastern	喇嘛沟村5号敌台	Watchtower No. 5 in Lamagou Village	Elliptical	Shenmu County	110°13′30.85″	38°36′43.53″	110.225	38.6121	4.5	6	27	immeasurable	immeasurable	immeasurable	1	Ⅰ	C	Both Types are Present
43	Eastern	芦沟村1号敌台	Watchtower No. 1 in Lugou Village	Circular	Shenmu County	110°12′59.22″	38°36′02.58″	110.216	38.6007	8.4	9	75.6	1.2	3.6	4.32	1.6	Ⅰ	C	Dot marks
44	Eastern	芦沟村2号敌台	Watchtower No. 2 in Lugou Village	Irregular	Shenmu County	110°12′47.04″	38°35′50.94″	110.213	38.5975	immeasurable	immeasurable	immeasurable	immeasurable	immeasurable	immeasurable	0	Ⅰ	A	Dot marks
45	Eastern	芦沟村3号敌台	Watchtower No. 3 in Lugou Village	Irregular	Shenmu County	110°12′43.44″	38°35′47.28″	110.212	38.5965	9	9	81	4	4	16	2.4	Ⅰ	A	Dot marks
46	Eastern	芦沟村4号敌台	Watchtower No. 4 in Lugou Village	Irregular	Shenmu County	110°12′33.06″	38°35′35.46″	110.209	38.5932	8	12	96	1.2	4	4.8	4	Ⅰ	A	Dot marks
47	Eastern	芦沟村5号敌台	Watchtower No. 5 in Lugou Village	Irregular	Shenmu County	110°12′18.84″	38°35′30.78″	110.205	38.5919	8	8	64	3	3	9	2.2	Ⅰ	A	Dot marks
48	Eastern	香水村敌台	Watchtower in Xiangshui Village	Irregular	Yuyang District	110°05′00.36″	38°34′40.56″	110.083	38.5779	9	9	81	5.7	6.7	38.19	5.8	Ⅱ	A	Dot marks
49	Eastern	吴家窑子村团窝梁敌台	Watchtower on Tuanwo Liang in Wujiayaozi Village	Circular	Yuyang District	109°57′26.16″	38°29′34.80″	109.957	38.493	14.5	14.5	210.25	immeasurable	immeasurable	immeasurable	2	Ⅰ	C	Both Types are Present
50	Eastern	杜家窑子村敌台	Watchtower in Dujiayaozi Village	Rectangular	Yuyang District	109°56′47.82″	38°29′02.46″	109.947	38.484	13	15	195	5	5	25	5.6	Ⅱ	B	Textile marks
51	Eastern	柳巷村敌台	Watchtower in Liuxiang Village	Irregular	Yuyang District	109°56′33.42″	38°28′57.42″	109.943	38.4826	9	13	117	6.7	11	73.7	2.7	Ⅰ	A	Dot marks
52	Eastern	康梁村敌台	Watchtower in Kangliang Village	Irregular	Hengshan County	109°25′09.72″	38°11′18.36″	109.419	38.1884	10.9	12.3	134.07	4	7.9	31.6	4.6	Ⅰ	A	Textile marks
53	Eastern	东左界村1号敌台	Watchtower No. 1 in Dongzuojie Village	Irregular	Yuyang District	109°22′14.87″	38°09′38.34″	109.371	38.1606	3.1	11	34.1	0.5	4.9	2.45	1.1	Ⅰ	A	Both Types are Present
54	Eastern	东左界村2号敌台	Watchtower No. 2 in Dongzuojie Village	Irregular	Yuyang District	109°22′07.89″	38°09′33.58″	109.369	38.1593	7.6	11	83.6	2.5	3	7.5	3	Ⅰ	A	Dot marks
55	Eastern	肖家峁村敌台	Watchtower in Xiaojiamao Village	Irregular	Yuyang District	109°19′19.04″	38°08′15.01″	109.322	38.1375	20	20	400	4.2	8.8	36.96	10.4	Ⅲ	A	Dot marks
56	Eastern	古城界村1号敌台	Watchtower No. 1 in Guchengjie Village	Rectangular	Yuyang District	109°19′09.63″	38°07′56.12″	109.319	38.1323	10.6	13.5	143.1	6.6	9.8	64.68	3.6	Ⅰ	B	Dot marks
57	Eastern	古城界村2号敌台	Watchtower No. 2 in Guchengjie Village	Irregular	Yuyang District	109°19′05.25″	38°07′50.38″	109.318	38.1307	10.4	14	145.6	6	8.5	51	3.2	Ⅰ	A	Both Types are Present
58	Eastern	古城界村3号敌台	Watchtower No. 3 in Guchengjie Village	Irregular	Yuyang District	109°19′03.44″	38°07′46.83″	109.318	38.1297	8.8	12.3	108.24	3.3	7	23.1	3.3	Ⅰ	A	Dot marks
59	Eastern	古城界村4号敌台	Watchtower No. 4 in Guchengjie Village	Irregular	Yuyang District	109°19′01.81″	38°07′44.35″	109.317	38.129	10.5	13.5	141.75	immeasurable	immeasurable	immeasurable	1.8	Ⅰ	A	Both Types are Present
60	Eastern	古城界村5号敌台	Watchtower No. 5 in Guchengjie Village	Irregular	Yuyang District	109°18′28.09″	38°07′04.66″	109.308	38.118	6.2	7.2	44.64	1.7	4.7	7.99	3	Ⅰ	A	Both Types are Present
61	Eastern	沙窝庄村敌台	Watchtower in Shawozhuang Village	Rectangular	Hengshan County	109°15′07.83″	37°55′57.03″	109.252	37.9325	7.4	14.6	108.04	immeasurable	immeasurable	immeasurable	2.45	Ⅰ	B	Dot marks
62	Eastern	城山村敌台	Watchtower in Chengshan Village	Rectangular	Hengshan County	109°14′16″	37°53′18″	109.238	37.8883	2.2	2.8	6.16	1.1	1.2	1.32	4.5	Ⅰ	B	No Tiles
63	Eastern	石庙沟村1号敌台	Watchtower No. 1 in Shimiaogou Village	Rectangular	Hengshan County	109°13′52.15″	37°52′46.61″	109.231	37.8796	9.6	12.3	118.08	2.6	3.1	8.06	4.8	Ⅰ	B	Both Types are Present
64	Eastern	石庙沟村2号敌台	Watchtower No. 2 in Shimiaogou Village	Elliptical	Hengshan County	109°13′48.52″	37°52′35.20″	109.23	37.8764	5	10.4	52	immeasurable	immeasurable	immeasurable	2.5	Ⅰ	C	Both Types are Present
65	Eastern	木耳峁村敌台	Watchtower in Muermao Village	Rectangular	Hengshan County	109°12′33.85″	37°51′01.47″	109.209	37.8504	4.2	10.8	45.36	1.7	6.9	11.73	5.3	Ⅱ	B	Dot marks
66	Eastern	周新窑村敌台	Watchtower in Zhouxinyao Village	Rectangular	Hengshan County	109°11′27.15″	37°47′54.97″	109.191	37.7986	6.6	7.4	48.84	2.8	3.2	8.96	1.2	Ⅰ	B	Both Types are Present
67	Eastern	响水塘村1号敌台	Watchtower No. 1 in Xiangshuitang Village	Rectangular	Hengshan County	109°11′07.45″	37°47′32.44″	109.185	37.7923	6	10.6	63.6	3.9	8.4	32.76	2.8	Ⅰ	B	Dot marks
68	Eastern	响水塘村2号敌台	Watchtower No. 2 in Xiangshuitang Village	Rectangular	Hengshan County	109°10′59.99″	37°47′26.72″	109.183	37.7908	5.8	8.6	49.88	2.3	6.9	15.87	4.8	Ⅰ	B	Both Types are Present
69	Eastern	阎渠村敌台	Watchtower in Yanqu Village	Rectangular	Hengshan County	109°10′51.83″	37°47′17.02″	109.181	37.7881	9	10.9	98.1	6.7	8.5	56.95	3.2	Ⅰ	B	Dot marks
70	Eastern	石克峁村敌台	Watchtower in Shikemao Village	Rectangular	Hengshan County	109°09′53.22″	37°46′03.94″	109.165	37.7678	7.2	12.3	88.56	1.5	2.05	3.075	3.2	Ⅰ	B	Dot marks
71	Eastern	四里坬敌台	Watchtower in Silifwa	Rectangular	Hengshan County	109°09′10.51″	37°45′14.67″	109.153	37.7541	8.7	10.6	92.22	immeasurable	immeasurable	immeasurable	1.5	Ⅰ	B	Dot marks
72	Eastern	芦沟村1号敌台	Watchtower No. 1 in Lugou Village	Rectangular	Hengshan County	109°09′03.98″	37°45′01.00″	109.151	37.7503	8.4	9	75.6	5.6	7.3	40.88	3.5	Ⅰ	B	Both Types are Present
73	Eastern	芦沟村2号敌台	Watchtower No. 2 in Lugou Village	Rectangular	Hengshan County	109°09′01.84″	37°44′53.54″	109.151	37.7482	4.2	7.7	32.34	2.4	2.5	6	2.6	Ⅰ	B	Dot marks
74	Eastern	阎渠岔村敌台	Watchtower in Yanqucha Village	Rectangular	Hengshan County	109°07′22.23″	37°42′10.72″	109.123	37.703	5	10.1	50.5	1.3	1.5	1.95	3.2	Ⅰ	B	Dot marks
75	Eastern	清河沟村1号敌台	Watchtower No. 1 in Qinghegou Village	Rectangular	Hengshan County	109°07′11.55″	37°41′23.22″	109.12	37.6898	6	6.4	38.4	3.4	4.5	15.3	2.5	Ⅰ	B	No Tiles
76	Eastern	清河沟村2号敌台	Watchtower No. 2 in Qinghegou Village	Irregular	Hengshan County	109°07′05.67″	37°41′15.85″	109.118	37.6877	14.6	19.6	286.16	6	11.6	69.6	3	Ⅰ	A	Both Types are Present
77	Eastern	清河沟村3号敌台	Watchtower No. 3 in Qinghegou Village	Elliptical	Hengshan County	109°06′59.98″	37°41′08.30″	109.117	37.6856	7.4	14.6	108.04	immeasurable	immeasurable	immeasurable	2.45	Ⅰ	C	Dot marks
78	Eastern	清河沟村4号敌台	Watchtower No. 4 in Qinghegou Village	Rectangular	Hengshan County	109°06′43.27″	37°40′28.20″	109.112	37.6745	9.4	9.4	88.36	5.3	6.1	32.33	3.2	Ⅰ	B	Both Types are Present
79	Eastern	草沟村1号敌台	Watchtower No. 1 in Caogou Village	Elliptical	Jingbian County	109°06′06.57″	37°39′25.53″	109.102	37.6571	5	6	30	1.8	5	9	1.2	Ⅰ	C	Dot marks
80	Eastern	草沟村2号敌台	Watchtower No. 2 in Caogou Village	Circular	Jingbian County	109°06′04.89″	37°39′24.41″	109.101	37.6568	14	14	196	immeasurable	immeasurable	immeasurable	3.4	Ⅰ	C	Dot marks
81	Eastern	草沟村3号敌台	Watchtower No. 3 in Caogou Village	Rectangular	Jingbian County	109°05′22.27″	37°39′05.09″	109.09	37.6514	9	14	126	1.8	3.6	6.48	6	Ⅱ	B	Dot marks
82	Eastern	草沟村4号敌台	Watchtower No. 4 in Caogou Village	Rectangular	Jingbian County	109°05′17.27″	37°39′02.42″	109.088	37.6507	9	13	117	4.2	5	21	3.5	Ⅰ	B	Dot marks
83	Eastern	草沟村5号敌台	Watchtower No. 5 in Caogou Village	Rectangular	Jingbian County	109°05′09.00″	37°38′57.00″	109.086	37.6492	7	9	63	1.5	2	3	3	Ⅰ	B	Dot marks
84	Eastern	草沟村6号敌台	Watchtower No. 6 in Caogou Village	Rectangular	Jingbian County	109°04′32.00″	37°38′36.00″	109.076	37.6433	4.6	5	23	immeasurable	immeasurable	immeasurable	2	Ⅰ	B	Dot marks
85	Eastern	草沟村7号敌台	Watchtower No. 7 in Caogou Village	Circular	Jingbian County	109°04′29.00″	37°38′33.00″	109.075	37.6425	6	7	42	6	6	36	2	Ⅰ	C	Dot marks
86	Eastern	草沟村8号敌台	Watchtower No. 8 in Caogou Village	Circular	Jingbian County	109°04′12.00″	37°38′09.00″	109.07	37.6358	9.8	9.8	96.04	2.3	3	6.9	2.6	Ⅰ	C	Dot marks
87	Eastern	草沟村9号敌台	Watchtower No. 9 in Caogou Village	Circular	Jingbian County	109°04′10.00″	37°38′05.00″	109.069	37.6347	14	14	196	4	4	16	6	Ⅱ	C	Dot marks
88	Eastern	黄草坬村1号敌台	Watchtower No. 1 in Huangcaowa Village	Elliptical	Jingbian County	108°58′05.00″	37°33′00.00″	108.968	37.55	14.5	18.5	268.25	6	10	60	4	Ⅰ	C	Both Types are Present
89	Eastern	黄草坬村2号敌台	Watchtower No. 2 in Huangcaowa Village	Circular	Jingbian County	108°58′01.00″	37°32′56.00″	108.967	37.5489	20	20	400	immeasurable	immeasurable	immeasurable	3	Ⅰ	C	Both Types are Present
90	Eastern	黄草坬村3号敌台	Watchtower No. 3 in Huangcaowa Village	Rectangular	Jingbian County	108°57′50.00″	37°32′45.00″	108.964	37.5458	15	20	300	4	5	20	5	Ⅱ	B	Both Types are Present
91	Eastern	轮则壕村敌台	Watchtower in Lunzehao Village	Rectangular	Jingbian County	108°57′37.89″	37°32′36.22″	108.961	37.5434	6.4	17	108.8	4	8	32	2.8	Ⅰ	B	Dot marks
92	Central	乔家坬则村1号敌台	Watchtower No. 1 in Qiaojiaguaze Village	Elliptical	Jingbian County	108°57′01.00″	37°24′37.00″	108.95	37.4103	9.6	17.8	170.88	4	7.8	31.2	4.7	Ⅰ	C	Both Types are Present
93	Central	乔家坬则村2号敌台	Watchtower No. 2 in Qiaojiaguaze Village	Circular	Jingbian County	108°56′53.00″	37°24′33.00″	108.948	37.4092	15	15	225	6	6	36	5.5	Ⅱ	C	Dot marks
94	Central	乔家坬则村3号敌台	Watchtower No. 3 in Qiaojiaguaze Village	Circular	Jingbian County	108°56′51.00″	37°24′28.00″	108.948	37.4078	12.8	12.8	163.84	4.1	5.1	20.91	5	Ⅱ	C	Dot marks
95	Central	雪畔村敌台	Watchtower in Xuepan Village	Irregular	Jingbian County	108°56′34.00″	37°24′17.00″	108.943	37.4047	5	11	55	immeasurable	immeasurable	immeasurable	4	Ⅰ	A	Dot marks
96	Central	刘涧村敌台	Watchtower in Liujian Village	Elliptical	Jingbian County	108°56′08.00″	37°23′50.00″	108.936	37.3972	10	16.5	165	4	6	24	3	Ⅰ	C	Dot marks
97	Central	高元峁村1号敌台	Watchtower No. 1 in Gaoyuemao Village	Elliptical	Jingbian County	108°56′09.00″	37°22′47.00″	108.936	37.3797	9	11	99	2	3	6	4	Ⅰ	C	Dot marks
98	Central	高元峁村2号敌台	Watchtower No. 2 in Gaoyuemao Village	Elliptical	Jingbian County	108°56′06.00″	37°22′25.00″	108.935	37.3736	15	30	450	5	12	60	4	Ⅰ	C	Dot marks
99	Central	大湾村1号敌台	Watchtower No. 1 in Dawan Village	Irregular	Jingbian County	108°55′50.65″	37°21′38.53″	108.931	37.3607	3	11.6	34.8	2.4	4.5	10.8	2.4	Ⅰ	A	Dot marks
100	Central	大湾村2号敌台	Watchtower No. 2 in Dawan Village	Elliptical	Jingbian County	108°55′34.23″	37°20′56.78″	108.926	37.3491	8	15	120	2.5	14	35	3.5	Ⅰ	C	Dot marks
101	Central	大沙湾村1号敌台	Watchtower No. 1 in Dashawan Village	Irregular	Jingbian County	108°55′39.00″	37°20′45.00″	108.927	37.3458	11	19	209	2.5	5	12.5	3.5	Ⅰ	A	Both Types are Present
102	Central	大沙湾村2号敌台	Watchtower No. 2 in Dashawan Village	Elliptical	Jingbian County	108°55′32.00″	37°20′45.00″	108.926	37.3458	11	28	308	immeasurable	immeasurable	immeasurable	7	Ⅱ	C	Dot marks
103	Central	张家坬村1号敌台	Watchtower No. 1 in Zhangjiagwa Village	Elliptical	Jingbian County	108°55′29.00″	37°19′34.00″	108.925	37.3261	15	15	225	5	5	25	6	Ⅱ	C	Dot marks
104	Central	张家坬村2号敌台	Watchtower No. 2 in Zhangjiagwa Village	Elliptical	Jingbian County	108°55′22.00″	37°19′20.00″	108.923	37.3222	8	14	112	1.7	4.2	7.14	3	Ⅰ	C	Dot marks
105	Central	张家坬村3号敌台	Watchtower No. 3 in Zhangjiagwa Village	Circular	Jingbian County	108°54′56.00″	37°19′14.00″	108.916	37.3206	16	16	256	5	5	25	3	Ⅰ	C	Dot marks
106	Central	新庄村1号敌台	Watchtower No. 1 in Xinzhuang Village	Elliptical	Jingbian County	108°54′21.00″	37°19′06.00″	108.906	37.3183	5	6	30	2	2.5	5	2.5	Ⅰ	C	Both Types are Present
107	Central	新庄村2号敌台	Watchtower No. 2 in Xinzhuang Village	Elliptical	Jingbian County	108°54′00.00″	37°19′00.00″	108.9	37.3167	7	15	105	3	6	18	4.5	Ⅰ	C	Both Types are Present
108	Central	谷家畔村敌台	Watchtower in Gujiapan Village	Irregular	Jingbian County	108°53′26.00″	37°19′06.00″	108.891	37.3183	3	14	42	immeasurable	immeasurable	immeasurable	3	Ⅰ	A	Both Types are Present
109	Central	姬家畔村1号敌台	Watchtower No. 1 in Jijiapan Village	Elliptical	Jingbian County	108°52′34.00″	37°19′07.00″	108.876	37.3186	4.6	5.6	25.76	1	2.5	2.5	1.2	Ⅰ	C	Both Types are Present
110	Central	姬家畔村2号敌台	Watchtower No. 2 in Jijiapan Village	Irregular	Jingbian County	108°51′54.00″	37°18′33.00″	108.865	37.3092	8	15	120	2	7	14	4.5	Ⅰ	A	Both Types are Present
111	Central	姬家畔村3号敌台	Watchtower No. 3 in Jijiapan Village	Irregular	Jingbian County	108°51′53.00″	37°18′34.00″	108.865	37.3094	13	13	169	3	3	9	4.5	Ⅰ	A	Both Types are Present
112	Central	姬家畔村4号敌台	Watchtower No. 4 in Jijiapan Village	Elliptical	Jingbian County	108°51′53.00″	37°18′34.00″	108.865	37.3094	6	17	102	1	4	4	3.5	Ⅰ	C	Both Types are Present
113	Central	前山村1号敌台	Watchtower No. 1 in Qianshan Village	Circular	Jingbian County	108°51′17.00″	37°17′39.00″	108.855	37.2942	15	15	225	6	6	36	3	Ⅰ	C	Both Types are Present
114	Central	前山村2号敌台	Watchtower No. 2 in Qianshan Village	Circular	Jingbian County	108°51′18.00″	37°17′34.00″	108.855	37.2928	7	7	49	4	4	16	3.2	Ⅰ	C	Both Types are Present
115	Central	前山村3号敌台	Watchtower No. 3 in Qianshan Village	Elliptical	Jingbian County	108°51′23.00″	37°17′16.00″	108.856	37.2878	7.2	10	72	1.3	4.4	5.72	1.2	Ⅰ	C	Both Types are Present
116	Central	吴庄口村1号敌台	Watchtower No. 1 in Wuzhuangkou Village	elliptical	Jingbian County	108°51′07.00″	37°16′46.00″	108.852	37.2794	9.5	10.5	99.75	2.5	4.5	11.25	4	Ⅰ	C	Both Types are Present
117	Central	吴庄口村2号敌台	Watchtower No. 2 in Wuzhuangkou Village	Elliptical	Jingbian County	108°51′08.00″	37°16′26.00″	108.852	37.2739	7	15	105	4	8	32	5	Ⅱ	C	Both Types are Present
118	Central	吴庄口村3号敌台	Watchtower No. 3 in Wuzhuangkou Village	Irregular	Jingbian County	108°51′06.00″	37°16′20.00″	108.852	37.2722	8.5	14	119	3.5	3.5	12.25	3.5	Ⅰ	A	Both Types are Present
119	Central	吴庄口村4号敌台	Watchtower No. 4 in Wuzhuangkou Village	Elliptical	Jingbian County	108°50′41.00″	37°15′55.00″	108.845	37.2653	8.4	15	126	3	5.6	16.8	3	Ⅰ	C	Both Types are Present
120	Central	小墩山村敌台	Watchtower in Xiaodunshan Village	Circular	Jingbian County	108°50′41.00″	37°15′55.00″	108.845	37.2653	14	14	196	3	3	9	3	Ⅰ	C	Both Types are Present
121	Central	柠条湾村1号敌台	Watchtower No. 1 in Ningtiaowan Village	Elliptical	Jingbian County	108°49′58.00″	37°15′43.00″	108.833	37.2619	8	18	144	3	6	18	4.4	Ⅰ	C	Both Types are Present
122	Central	柠条湾村2号敌台	Watchtower No. 2 in Ningtiaowan Village	Circular	Jingbian County	108°49′55.00″	37°15′40.00″	108.832	37.2611	22	22	484	3	5	15	6	Ⅱ	C	Both Types are Present
123	Central	柠条湾村3号敌台	Watchtower No. 3 in Ningtiaowan Village	Irregular	Jingbian County	108°49′42.00″	37°15′38.00″	108.828	37.2606	5	15	75	1	6	6	1.5	Ⅰ	A	Both Types are Present
124	Central	柠条湾村4号敌台	Watchtower No. 4 in Ningtiaowan Village	Elliptical	Jingbian County	108°49′32.00″	37°15′30.00″	108.826	37.2583	10	24	240	immeasurable	immeasurable	immeasurable	4.5	Ⅰ	C	Both Types are Present
125	Central	碾道湾村1号敌台	Watchtower No. 1 in Niandaowan Village	Elliptical	Jingbian County	108°49′11.00″	37°14′52.00″	108.82	37.2478	6	12	72	3.5	5	17.5	5	Ⅱ	C	Both Types are Present
126	Central	碾道湾村2号敌台	Watchtower No. 2 in Niandaowan Village	Irregular	Jingbian County	108°49′08.00″	37°14′47.00″	108.819	37.2464	9	9	81	1	2	2	2	Ⅰ	A	Both Types are Present
127	Central	碾道湾村3号敌台	Watchtower No. 3 in Niandaowan Village	Elliptical	Jingbian County	108°49′05.00″	37°14′40.00″	108.818	37.2444	4	8.5	34	immeasurable	immeasurable	immeasurable	2	Ⅰ	C	Both Types are Present
128	Central	碾道湾村4号敌台	Watchtower No. 4 in Niandaowan Village	Elliptical	Jingbian County	108°49′02.00″	37°14′25.00″	108.817	37.2403	9	13	117	2	3	6	4	Ⅰ	C	Both Types are Present
129	Central	碾道湾村5号敌台	Watchtower No. 5 in Niandaowan Village	Elliptical	Jingbian County	108°48′56.00″	37°14′03.00″	108.816	37.2342	10	15	150	3	3	9	4	Ⅰ	C	Both Types are Present
130	Central	算坪堂村敌台	Watchtower in Suanpingtang Village	Elliptical	Jingbian County	108°49′04.00″	37°13′49.00″	108.818	37.2303	5	8.5	42.5	2	2	4	2	Ⅰ	C	Both Types are Present
131	Central	朱界村敌台	Watchtower in Zhujie Village	Irregular	Jingbian County	108°48′12.00″	37°13′16.00″	108.803	37.2211	4.5	11	49.5	2.1	3	6.3	2.2	Ⅰ	A	Both Types are Present
132	Central	凤凰山敌台	Watchtower on Fenghuang Mountain	Elliptical	Jingbian County	108°47′09.00″	37°12′34.00″	108.786	37.2094	7	17	119	2.5	4	10	5	Ⅱ	C	Both Types are Present
133	Central	火石梁村1号敌台	Watchtower No. 1 in Huoshiliang Village	Irregular	Jingbian County	108°46′47.00″	37°12′34.00″	108.78	37.2094	44	60	2640	8	11	88	10.8	Ⅲ	A	Both Types are Present
134	Central	火石梁村2号敌台	Watchtower No. 2 in Huoshiliang Village	Elliptical	Jingbian County	108°46′28.00″	37°12′37.00″	108.774	37.2103	11	18	198	3	7	21	4	Ⅰ	C	Both Types are Present
135	Central	火石梁村3号敌台	Watchtower No. 3 in Huoshiliang Village	Elliptical	Jingbian County	108°46′17.00″	37°12′44.00″	108.771	37.2122	3.5	5	17.5	3.5	5	17.5	9	Ⅱ	C	Both Types are Present
136	Central	火石梁村4号敌台	Watchtower No. 4 in Huoshiliang Village	Elliptical	Jingbian County	108°45′06.00″	37°12′31.00″	108.752	37.2086	12	17	204	4.5	4.5	20.25	1.5	Ⅰ	C	Both Types are Present
137	Central	火石梁村5号敌台	Watchtower No. 5 in Huoshiliang Village	Irregular	Jingbian County	108°44′59.00″	37°12′25.00″	108.75	37.2069	3	11	33	1	6.5	6.5	1.6	Ⅰ	A	Both Types are Present
138	Central	火石梁村6号敌台	Watchtower No. 6 in Huoshiliang Village	Irregular	Jingbian County	108°44′42.00″	37°12′13.00″	108.745	37.2036	9	10.5	94.5	3	7	21	2	Ⅰ	A	Both Types are Present
139	Central	火石梁村7号敌台	Watchtower No. 7 in Huoshiliang Village	Elliptical	Jingbian County	108°44′23.00″	37°12′22.00″	108.74	37.2061	5.5	11	60.5	3	4	12	1.2	Ⅰ	C	Both Types are Present
140	Central	火石梁村8号敌台	Watchtower No. 8 in Huoshiliang Village	Elliptical	Jingbian County	108°44′13.00″	37°12′26.00″	108.737	37.2072	7.5	10	75	2.5	4	10	2	Ⅰ	C	Both Types are Present
141	Central	后阳湾村敌台	Watchtower in Houyangwan Village	Irregular	Jingbian County	108°43′38.00″	37°12′13.00″	108.727	37.2036	4.5	13	58.5	1	4	4	2	Ⅰ	A	Both Types are Present
142	Central	台子沟村1号敌台	Watchtower No. 1 in Taizigou Village	Elliptical	Jingbian County	108°43′22.00″	37°11′53.00″	108.723	37.1981	6	15	90	2	4.5	9	2	Ⅰ	C	Both Types are Present
143	Central	台子沟村2号敌台	Watchtower No. 2 in Taizigou Village	Irregular	Jingbian County	108°43′15.00″	37°11′49.00″	108.721	37.1969	7	7	49	3	3	9	5	Ⅱ	A	Both Types are Present
144	Central	柴崾崄村1号敌台	Watchtower No. 1 in Chaiyaoxian Village	Elliptical	Jingbian County	108°42′07.00″	37°11′25.00″	108.702	37.1903	12	25	300	3.5	6	21	2	Ⅰ	C	Both Types are Present
145	Central	柴崾崄村2号敌台	Watchtower No. 2 in Chaiyaoxian Village	Irregular	Jingbian County	108°42′01.00″	37°11′22.00″	108.7	37.1894	12	12	144	3	4	12	1.8	Ⅰ	A	Both Types are Present
146	Central	柴崾崄村3号敌台	Watchtower No. 3 in Chaiyaoxian Village	Irregular	Jingbian County	108°41′51.00″	37°11′13.00″	108.698	37.1869	6.5	24	156	1	11	11	3.5	Ⅰ	A	Both Types are Present
147	Central	柴家湾村1号敌台	Watchtower No. 1 in Chaijiawan Village	Irregular	Jingbian County	108°41′41.00″	37°11′07.00″	108.695	37.1853	9	13	117	3	4	12	6	Ⅱ	A	Both Types are Present
148	Central	柴家湾村2号敌台	Watchtower No. 2 in Chaijiawan Village	Irregular	Jingbian County	108°41′39.00″	37°10′59.00″	108.694	37.1831	7.5	16	120	3	6	18	3.5	Ⅰ	A	Both Types are Present
149	Central	柴家湾村3号敌台	Watchtower No. 3 in Chaijiawan Village	Elliptical	Jingbian County	108°41′38.00″	37°10′53.00″	108.694	37.1814	7.5	12.5	93.75	5	5	25	4	Ⅰ	C	Both Types are Present
150	Central	柴家湾村4号敌台	Watchtower No. 4 in Chaijiawan Village	Irregular	Jingbian County	108°41′37.00″	37°10′44.00″	108.694	37.1789	7	8.5	59.5	immeasurable	immeasurable	immeasurable	4	Ⅰ	A	Both Types are Present
151	Central	柴家湾村5号敌台	Watchtower No. 5 in Chaijiawan Village	Irregular	Jingbian County	108°41′28.00″	37°10′42.00″	108.691	37.1783	5	8	40	immeasurable	immeasurable	immeasurable	2.5	Ⅰ	A	Both Types are Present
152	Central	柴家湾村6号敌台	Watchtower No. 6 in Chaijiawan Village	Elliptical	Jingbian County	108°41′22.00″	37°10′37.00″	108.689	37.1769	2	3.7	7.4	1	2	2	1	Ⅰ	C	Both Types are Present
153	Central	柴家湾村7号敌台	Watchtower No. 7 in Chaijiawan Village	Irregular	Jingbian County	108°41′12.00″	37°10′25.00″	108.687	37.1736	11	11	121	5	5	25	3.5	Ⅰ	A	Both Types are Present
154	Central	湫沟村1号敌台	Watchtower No. 1 in Qiugou Village	Irregular	Jingbian County	108°40′53.00″	37°09′46.00″	108.681	37.1628	7	18.8	131.6	2	3	6	3	Ⅰ	A	Dot marks
155	Central	湫沟村2号敌台	Watchtower No. 2 in Qiugou Village	Elliptical	Jingbian County	108°40′45.00″	37°09′38.00″	108.679	37.1606	12	32	384	4	8	32	7	Ⅱ	C	Dot marks
156	Central	湫沟村3号敌台	Watchtower No. 3 in Qiugou Village	Elliptical	Jingbian County	108°40′44.00″	37°09′22.00″	108.679	37.1561	6.5	15	97.5	2	4	8	4	Ⅰ	C	Both Types are Present
157	Central	湫沟村4号敌台	Watchtower No. 4 in Qiugou Village	Irregular	Jingbian County	108°40′33.00″	37°09′21.00″	108.676	37.1558	5.5	13.5	74.25	1	3	3	4	Ⅰ	A	Both Types are Present
158	Central	湫沟村5号敌台	Watchtower No. 5 in Qiugou Village	Elliptical	Jingbian County	108°40′30.00″	37°09′18.00″	108.675	37.155	8	12	96	1	4	4	3.4	Ⅰ	C	Both Types are Present
159	Central	湫沟村6号敌台	Watchtower No. 6 in Qiugou Village	Elliptical	Jingbian County	108°40′18.00″	37°09′22.00″	108.672	37.1561	9	27	243	4	4	16	2	Ⅰ	C	Both Types are Present
160	Central	湫沟村7号敌台	Watchtower No. 7 in Qiugou Village	Irregular	Jingbian County	108°39′58.00″	37°09′24.00″	108.666	37.1567	6.5	58	377	2.5	35	87.5	3.5	Ⅰ	A	Both Types are Present
161	Central	湫沟村8号敌台	Watchtower No. 8 in Qiugou Village	Elliptical	Jingbian County	108°39′45.00″	37°09′30.00″	108.662	37.1583	8	21	168	2.6	5	13	3	Ⅰ	C	Both Types are Present
162	Central	湫沟村9号敌台	Watchtower No. 9 in Qiugou Village	Elliptical	Jingbian County	108°39′32.00″	37°09′31.00″	108.659	37.1586	8	11.5	92	3	8.5	25.5	2.8	Ⅰ	C	Both Types are Present
163	Central	湫沟村10号敌台	Watchtower No. 10 in Qiugou Village	Elliptical	Jingbian County	108°39′18.00″	37°09′34.00″	108.655	37.1594	11	24	264	2.4	7.2	17.28	3.4	Ⅰ	C	Both Types are Present
164	Central	湫沟村11号敌台	Watchtower No. 11 in Qiugou Village	Elliptical	Jingbian County	108°39′09.00″	37°09′35.00″	108.653	37.1597	6	21	126	2	7	14	2.2	Ⅰ	C	Both Types are Present
165	Central	湫沟村12号敌台	Watchtower No. 12 in Qiugou Village	Elliptical	Jingbian County	108°38′51.00″	37°09′44.00″	108.647	37.1622	11	15	165	3	4	12	3.5	Ⅰ	C	Both Types are Present
166	Central	湫沟村13号敌台	Watchtower No. 13 in Qiugou Village	Circular	Jingbian County	108°38′37.00″	37°09′48.00″	108.644	37.1633	13	13	169	6.5	6.5	42.25	4.6	Ⅰ	C	Both Types are Present
167	Central	李家崾岘村敌台	Watchtower in Lijiayaoxian Village	Irregular	Jingbian County	108°38′24.96″	37°09′51.31″	108.64	37.1643	8	20	160	4.5	4.5	20.25	2.6	Ⅰ	A	Dot marks
168	Central	黑龙沟村1号敌台	Watchtower No. 1 in Heilonggou Village	Irregular	Jingbian County	108°37′24.39″	37°09′38.79″	108.623	37.1608	14	16	224	5.5	10.5	57.75	3	Ⅰ	A	Dot marks
169	Central	黑龙沟村2号敌台	Watchtower No. 2 in Heilonggou Village	Irregular	Jingbian County	108°36′41.74″	37°09′52.20″	108.612	37.1645	5	23	115	2.5	7	17.5	3	Ⅰ	A	Dot marks
170	Central	黑龙沟村3号敌台	Watchtower No. 3 in Heilonggou Village	Irregular	Jingbian County	108°36′20.24″	37°09′58.15″	108.606	37.1662	7	13	91	4	6	24	3.2	Ⅰ	A	Dot marks
171	Central	榆树台村1号敌台	Watchtower No. 1 in Yushutai	Circular	Jingbian County	108°36′03.15″	37°10′02.98″	108.601	37.1675	12	17	204	4	6	24	4.5	Ⅰ	C	Dot marks
172	Central	榆树台村2号敌台	Watchtower No. 2 in Yushutai	Irregular	Jingbian County	108°35′44.26″	37°10′13.41″	108.596	37.1704	11	13	143	4	5	20	1.5	Ⅰ	A	Dot marks
173	Central	榆树台村3号敌台	Watchtower No. 3 in Yushutai	Irregular	Jingbian County	108°35′35.46″	37°10′24.76″	108.593	37.1735	8.5	21	178.5	4	11	44	4.5	Ⅰ	A	Dot marks
174	Central	榆树台村4号敌台	Watchtower No. 4 in Yushutai	Circular	Jingbian County	108°35′31.84″	37°10′25.74″	108.592	37.1738	1	17	17	4	5	20	3.5	Ⅰ	C	Neither of the Two Types
175	Central	榆树台村5号敌台	Watchtower No. 5 in Yushutai	Irregular	Jingbian County	108°35′35.15″	37°10′41.25″	108.593	37.1781	8.5	15	127.5	3.5	8	28	2.8	Ⅰ	A	Neither of the Two Types
176	Central	白天赐村1号敌台	Watchtower No. 1 in Baitianci Village	Elliptical	Jingbian County	108°34′31.70″	37°10′49.40″	108.575	37.1804	6.6	14.8	97.68	2.5	6.2	15.5	2.6	Ⅰ	C	No Tiles
177	Central	白天赐村2号敌台	Watchtower No. 2 in Baitianci Village	Elliptical	Jingbian County	108°34′11.17″	37°10′44.68″	108.57	37.1791	17.4	24.5	426.3	immeasurable	immeasurable	immeasurable	4.5	Ⅰ	C	Dot marks
178	Central	代响梁村1号敌台	Watchtower No. 1 in Daixiangliang Village	Elliptical	Jingbian County	108°34′11.17″	37°10′44.68″	108.57	37.1791	8.5	28.6	243.1	3.2	8.4	26.88	2.4	Ⅰ	C	Both Types are Present
179	Central	代响梁村2号敌台	Watchtower No. 2 in Daixiangliang Village	Elliptical	Jingbian County	108°33′12.00″	37°10′25.00″	108.553	37.1736	5	24	120	immeasurable	immeasurable	immeasurable	6	Ⅱ	C	Dot marks
180	Central	代响梁村3号敌台	Watchtower No. 3 in Daixiangliang Village	Elliptical	Jingbian County	108°33′04.00″	37°10′10.00″	108.551	37.1694	11	14	154	1.6	2.4	3.84	4	Ⅰ	C	Textile marks
181	Central	张山村1号敌台	Watchtower No. 1 in Zhangshan Village	Elliptical	Jingbian County	108°32′50.00″	37°09′53.00″	108.547	37.1647	11	14	154	1.6	2.3	3.68	4	Ⅰ	C	Dot marks
182	Central	张山村2号敌台	Watchtower No. 2 in Zhangshan Village	Elliptical	Jingbian County	108°32′41.00″	37°09′41.00″	108.545	37.1614	13.8	17.5	241.5	0.8	1.5	1.2	2	Ⅰ	C	Both Types are Present
183	Central	老坟崾岘村敌台	Watchtower in Laofenyaoxian Village	Elliptical	Jingbian County	108°32′11.40″	37°08′56.30″	108.537	37.149	11.2	13	145.6	4.3	4.8	20.64	2.6	Ⅰ	C	Neither of the Two Types
184	Western	赫家沟村敌台	Watchtower in Hejiagou Village	Rectangular	Wuqi County	108°31′49.50″	37°08′08.30″	108.53	37.1356	3	4.5	13.5	1.2	2.5	3	1.8	Ⅰ	B	Both Types are Present
185	Western	深崾岘村1号敌台	Watchtower No. 1 in Shenyaoxian Village	Irregular	Wuqi County	108°31′02.10″	37°07′35.40″	108.517	37.1265	27	51	1377	22	45	990	4.05	Ⅰ	A	Dot marks
186	Western	深崾岘村2号敌台	Watchtower No. 2 in Shenyaoxian Village	Irregular	Wuqi County	108°30′54.80″	37°07′37.00″	108.515	37.1269	9	15	135	immeasurable	immeasurable	immeasurable	5.05	Ⅱ	A	Dot marks
187	Western	满泉河村敌台	Watchtower in Manquanhe Village	Rectangular	Wuqi County	108°30′40.44″	37°07′40.02″	108.511	37.1278	9	13	117	3	3	9	5.08	Ⅱ	B	No Tiles
188	Western	杨家沟村5号敌台	Watchtower No. 5 in Yangjiagou Village	Elliptical	Wuqi County	108°29′19.90″	37°07′03.80″	108.489	37.1177	4	14.5	58	4	6	24	4	Ⅰ	C	Dot marks
189	Western	杨家沟村1号敌台	Watchtower No. 1 in Yangjiagou Village	Rectangular	Wuqi County	108°29′02.62″	37°06′52.02″	108.484	37.1144	7.8	13	101.4	immeasurable	immeasurable	immeasurable	2.2	Ⅰ	B	No Tiles
190	Western	杨家沟村2号敌台	Watchtower No. 2 in Yangjiagou Village	Rectangular	Wuqi County	108°28′58.50″	37°06′44.90″	108.483	37.1125	5.8	10.8	62.64	2.1	5	10.5	8.6	Ⅱ	B	Neither of the Two Types
191	Western	杨家沟村3号敌台	Watchtower No. 3 in Yangjiagou Village	Rectangular	Wuqi County	108°28′55.60″	37°06′41.90″	108.482	37.1116	4	7.3	29.2	immeasurable	immeasurable	immeasurable	3.6	Ⅰ	B	No Tiles
192	Western	杨家沟村4号敌台	Watchtower No. 4 in Yangjiagou Village	Irregular	Wuqi County	108°28′51.70″	37°06′41.40″	108.481	37.1115	7.5	8.2	61.5	immeasurable	immeasurable	immeasurable	4.3	Ⅰ	A	Neither of the Two Types
193	Western	杨新庄村1号敌台	Watchtower No. 1 in Yangxinzhuang Village	Rectangular	Wuqi County	108°28′51.60″	37°06′03.67″	108.481	37.101	9.5	11	104.5	4.3	5.1	21.93	7.8	Ⅱ	B	Dot marks
194	Western	杨新庄村2号敌台	Watchtower No. 2 in Yangxinzhuang Village	Irregular	Wuqi County	108°28′56.43″	37°05′59.64″	108.482	37.0999	10	17.4	174	5.1	12	61.2	7.6	Ⅱ	A	Neither of the Two Types
195	Western	杨新庄3号敌台	Watchtower No. 3 in Yangxinzhuang Village	Rectangular	Wuqi County	108°28′7.94″	37°05′51.14″	108.483	37.0975	6.8	15.2	103.36	1.6	6.8	10.88	6	Ⅱ	B	Dot marks
196	Western	杨新庄村4号敌台	Watchtower No. 4 in Yangxinzhuang Village	Rectangular	Wuqi County	108°29′04.13″	37°05′45.58″	108.484	37.096	8	12	96	1.4	2.8	3.92	7.8	Ⅱ	B	Dot marks
197	Western	杨新庄村5号敌台	Watchtower No. 5 in Yangxinzhuang Village	Irregular	Wuqi County	108°29′07.70″	37°05′39.87″	108.485	37.0944	5.8	9	52.2	2	2.5	5	3.5	Ⅰ	A	Dot marks
198	Western	杨新庄村6号敌台	Watchtower No. 6 in Yangxinzhuang Village	Irregular	Wuqi County	108°29′10.61″	37°05′26.64″	108.486	37.0907	10.3	16.8	173.04	2	4.5	9	5.6	Ⅱ	A	Dot marks
199	Western	杨新庄村7号敌台	Watchtower No. 7 in Yangxinzhuang Village	Irregular	Wuqi County	108°29′12.22″	37°05′21.16″	108.487	37.0892	6.6	8.8	58.08	1.6	4	6.4	5.3	Ⅱ	A	Dot marks
200	Western	杨新庄村8号敌台	Watchtower No. 8 in Yangxinzhuang Village	Circular	Wuqi County	108°29′13.68″	37°05′15.36″	108.487	37.0876	9.4	9.7	91.18	2.3	2.5	5.75	5.8	Ⅱ	C	Neither of the Two Types
201	Western	杨新庄村9号敌台	Watchtower No. 9 in Yangxinzhuang Village	Irregular	Wuqi County	108°29′10.98″	37°05′07.10″	108.486	37.0853	5	9	45	1	1.5	1.5	8	Ⅱ	A	Neither of the Two Types
202	Western	杨新庄村10号敌台	Watchtower No. 10 in Yangxinzhuang Village	Irregular	Wuqi County	108°29′08.62″	37°05′00.87″	108.486	37.0836	8	13	104	1	3	3	4	Ⅰ	A	Dot marks
203	Western	杨新庄村11号敌台	Watchtower No. 11 in Yangxinzhuang Village	Rectangular	Wuqi County	108°29′08.02″	37°04′56.85″	108.486	37.0825	4	11	44	1	3	3	3	Ⅰ	B	Dot marks
204	Western	杨新庄村12号敌台	Watchtower No. 12 in Yangxinzhuang Village	Irregular	Wuqi County	108°29′09.99″	37°04′50.51″	108.486	37.0807	3.2	11.5	36.8	immeasurable	immeasurable	immeasurable	5	Ⅱ	A	No Tiles
205	Western	杨新庄村13号敌台	Watchtower No. 13 in Yangxinzhuang Village	Circular	Wuqi County	108°29′13.23″	37°04′46.95″	108.487	37.0797	6	10	60	1	1.8	1.8	4.8	Ⅰ	C	No Tiles
206	Western	杨新庄村14号敌台	Watchtower No. 14 in Yangxinzhuang Village	Elliptical	Wuqi County	108°29′13.18″	37°04′44.48″	108.487	37.079	4.6	15	69	1.2	2	2.4	3	Ⅰ	C	Neither of the Two Types
207	Western	杨新庄村15号敌台	Watchtower No. 15 in Yangxinzhuang Village	Rectangular	Wuqi County	108°29′11.13″	37°04′37.83″	108.486	37.0772	6	12	72	2	7.5	15	2.4	Ⅰ	B	Neither of the Two Types
208	Western	杨新庄村16号敌台	Watchtower No. 16 in Yangxinzhuang Village	Irregular	Wuqi County	108°29′10.31″	37°04′37.01″	108.486	37.0769	7	14	98	2	3	6	10.6	Ⅲ	A	No Tiles
209	Western	杨新庄村17号敌台	Watchtower No. 17 in Yangxinzhuang Village	Irregular	Wuqi County	108°29′11.76″	37°04′25.24″	108.487	37.0737	7	15	105	1.2	3	3.6	7	Ⅱ	A	No Tiles
210	Western	杨新庄村18号敌台	Watchtower No. 18 in Yangxinzhuang Village	Rectangular	Wuqi County	108°29′08.65″	37°04′18.76″	108.486	37.0719	10.5	12	126	1.2	2.1	2.52	6	Ⅱ	B	Neither of the Two Types
211	Western	杨新庄村19号敌台	Watchtower No. 19 in Yangxinzhuang Village	Irregular	Wuqi County	108°29′03.87″	37°04′04.97″	108.484	37.068	9.4	9.5	89.3	1.8	2	3.6	30	Ⅲ	A	Neither of the Two Types
212	Western	杨新庄村20号敌台	Watchtower No. 20 in Yangxinzhuang Village	Irregular	Wuqi County	108°28′56.10″	37°03′58.75″	108.482	37.0663	6.5	8	52	1.2	3	3.6	2.8	Ⅰ	A	Dot marks
213	Western	双庙村1号敌台	Watchtower No. 1 in Shuangmiao Village	Irregular	Wuqi County	108°28′05.03″	37°03′53.03″	108.482	37.0655	6.5	8	52	1.2	3	3.6	2.8	Ⅰ	A	Dot marks
214	Western	双庙村2号敌台	Watchtower No. 2 in Shuangmiao Village	Irregular	Wuqi County	108°28′48.34″	37°03′35.93″	108.48	37.06	11	19	209	2.4	3	7.2	8	Ⅱ	A	Neither of the Two Types
215	Western	双庙村3号敌台	Watchtower No. 3 in Shuangmiao Village	Irregular	Wuqi County	108°28′48.15″	37°03′34.06″	108.48	37.0595	20	23	460	2.8	5.4	15.12	7.5	Ⅱ	A	Neither of the Two Types
216	Western	双庙村4号敌台	Watchtower No. 4 in Shuangmiao Village	Rectangular	Wuqi County	108°28′49.17″	37°03′31.82″	108.48	37.0588	2	15.5	31	3.4	10	34	7.2	Ⅱ	B	Neither of the Two Types
217	Western	双庙村5号敌台	Watchtower No. 5 in Shuangmiao Village	Irregular	Wuqi County	108°28′49.92″	37°03′29.22″	108.481	37.0581	8	15	120	2.6	4.6	11.96	10.4	Ⅲ	A	Dot marks
218	Western	双庙村6号敌台	Watchtower No. 6 in Shuangmiao Village	Circular	Wuqi County	108°28′46.54″	37°03′15.35″	108.48	37.0543	7	11.5	80.5	2.2	2.2	4.84	6	Ⅱ	C	No Tiles
219	Western	双庙村7号敌台	Watchtower No. 7 in Shuangmiao Village	Elliptical	Wuqi County	108°28′46.60″	37°03′07.77″	108.48	37.0522	4.5	7.8	35.1	2.9	2.9	8.41	4.5	Ⅰ	C	Neither of the Two Types
220	Western	双庙村8号敌台	Watchtower No. 8 in Shuangmiao Village	Irregular	Wuqi County	108°28′51.84″	37°03′02.35″	108.481	37.0507	8	8.5	68	1.8	2.8	5.04	3	Ⅰ	A	No Tiles
221	Western	双庙村9号敌台	Watchtower No. 9 in Shuangmiao Village	Irregular	Wuqi County	108°28′50.13″	37°02′56.38″	108.481	37.049	11	15	165	1.5	1.8	2.7	11.5	Ⅲ	A	No Tiles
222	Western	双庙村10号敌台	Watchtower No. 10 in Shuangmiao Village	Irregular	Wuqi County	108°28′54.72″	37°02′48.09″	108.482	37.0467	6	7	42	1	1.8	1.8	4.6	Ⅰ	A	No Tiles
223	Western	双庙村11号敌台	Watchtower No. 11 in Shuangmiao Village	Irregular	Wuqi County	108°28′58.39″	37°02′43.33″	108.483	37.0454	4.1	5.1	20.91	2.5	4.1	10.25	4.6	Ⅰ	A	Dot marks
224	Western	双庙村12号敌台	Watchtower No. 12 in Shuangmiao Village	Irregular	Wuqi County	108°28′56.29″	37°02′38.03″	108.482	37.0439	8	12.4	99.2	4	5	20	8.5	Ⅱ	A	Dot marks
225	Western	双庙村13号敌台	Watchtower No. 13 in Shuangmiao Village	Irregular	Wuqi County	108°29′06.44″	37°02′28.45″	108.485	37.0412	4.9	5.4	26.46	immeasurable	immeasurable	immeasurable	2.8	Ⅰ	A	Dot marks
226	Western	双庙村14号敌台	Watchtower No. 14 in Shuangmiao Village	Elliptical	Wuqi County	108°29′20.14″	37°02′17.88″	108.489	37.0383	4	5.8	23.2	1.6	3.8	6.08	2	Ⅰ	C	Dot marks
227	Western	双庙村15号敌台	Watchtower No. 15 in Shuangmiao Village	Elliptical	Wuqi County	108°29′29.58″	37°01′42.27″	108.492	37.0284	6	9.4	56.4	2.8	9.4	26.32	4.2	Ⅰ	C	Dot marks
228	Western	双庙村16号敌台	Watchtower No. 16 in Shuangmiao Village	Irregular	Wuqi County	108°29′22.58″	37°01′37.51″	108.49	37.0271	6.8	6.8	46.24	2.2	5.2	11.44	3.4	Ⅰ	A	Dot marks
229	Western	双庙村17号敌台	Watchtower No. 17 in Shuangmiao Village	Irregular	Wuqi County	108°29′20.50″	37°01′32.02″	108.489	37.0256	4	8.6	34.4	2.6	4	10.4	3	Ⅰ	A	Dot marks
230	Western	双庙村18号敌台	Watchtower No. 18 in Shuangmiao Village	Irregular	Wuqi County	108°29′18.19″	37°01′29.29″	108.488	37.0248	9	22.2	199.8	2	9.8	19.6	5	Ⅱ	A	Dot marks
231	Western	双庙村19号敌台	Watchtower No. 19 in Shuangmiao Village	Irregular	Wuqi County	108°29′12.66″	37°01′27.79″	108.487	37.0244	4.6	11	50.6	2.6	5	13	2.2	Ⅰ	A	Dot marks
232	Western	双庙村20号敌台	Watchtower No. 20 in Shuangmiao Village	Irregular	Wuqi County	108°29′07.79″	37°01′26.67″	108.485	37.0241	10.8	12	129.6	3.6	4.5	16.2	4.5	Ⅰ	A	Dot marks
233	Western	双庙村21号敌台	Watchtower No. 21 in Shuangmiao Village	Irregular	Wuqi County	108°29′02.85″	37°01′23.91″	108.484	37.0233	13.8	19	262.2	1.6	2.4	3.84	8.1	Ⅱ	A	Dot marks
234	Western	双庙村22号敌台	Watchtower No. 22 in Shuangmiao Village	Irregular	Wuqi County	108°29′00.99″	37°01′20.38″	108.484	37.0223	8.5	10	85	immeasurable	immeasurable	immeasurable	4.7	Ⅰ	A	Dot marks
235	Western	双庙村23号敌台	Watchtower No. 23 in Shuangmiao Village	Irregular	Wuqi County	108°28′58.60″	37°01′17.06″	108.483	37.0214	4	6.6	26.4	immeasurable	immeasurable	immeasurable	2.5	Ⅰ	A	Dot marks
236	Western	雷坡村1号敌台	Watchtower No. 1 in Leipo Village	Irregular	Wuqi County	108°28′56.45″	37°01′16.72″	108.482	37.0213	8.4	9.3	78.12	2.7	3	8.1	7.3	Ⅱ	A	Dot marks
237	Western	雷坡村2号敌台	Watchtower No. 2 in Leipo Village	Irregular	Wuqi County	108°28′46.45″	37°01′08.19″	108.48	37.0189	5.6	14	78.4	1.8	8	14.4	3.5	Ⅰ	A	Dot marks
238	Western	雷坡村3号敌台	Watchtower No. 3 in Leipo Village	Irregular	Wuqi County	108°28′40.51″	37°00′53.62″	108.478	37.0149	10.5	12	126	immeasurable	immeasurable	immeasurable	11.1	Ⅲ	A	Dot marks
239	Western	雷坡村4号敌台	Watchtower No. 4 in Leipo Village	Irregular	Wuqi County	108°28′36.90″	37°00′42.69″	108.477	37.0119	12.4	20	248	2.6	4.6	11.96	5.6	Ⅱ	A	Dot marks
240	Western	雷坡村5号敌台	Watchtower No. 5 in Leipo Village	Irregular	Wuqi County	108°28′18.68″	37°00′21.31″	108.472	37.0059	9	18	162	2	3	6	5.9	Ⅱ	A	No Tiles
241	Western	雷坡村6号敌台	Watchtower No. 6 in Leipo Village	Irregular	Wuqi County	108°28′11.38″	37°00′18.70″	108.47	37.0052	8.8	9.4	82.72	1.4	2.2	3.08	5.8	Ⅱ	A	Dot marks
242	Western	雷坡村7号敌台	Watchtower No. 7 in Leipo Village	Irregular	Wuqi County	108°27′59.41″	36°59′23.40″	108.467	36.9898	2.6	9	23.4	0.8	3.5	2.8	3.5	Ⅰ	A	Neither of the Two Types
243	Western	雷坡村8号敌台	Watchtower No. 8 in Leipo Village	Irregular	Wuqi County	108°27′58.88″	36°59′06.34″	108.466	36.9851	6	70	420	2.6	3.8	9.88	6	Ⅱ	A	Neither of the Two Types
244	Western	薛岔村1号敌台	Watchtower No. 1 in Xuecha Village	Irregular	Wuqi County	108°28′00.06″	36°58′40.68″	108.467	36.978	6.5	10.5	68.25	2.5	2.5	6.25	5.5	Ⅱ	A	Neither of the Two Types
245	Western	薛岔村2号敌台	Watchtower No. 2 in Xuecha Village	Irregular	Wuqi County	108°28′01.10″	36°58′32.13″	108.467	36.9756	3.2	6	19.2	1.8	4.6	8.28	2.1	Ⅰ	A	Neither of the Two Types
246	Western	薛岔村3号敌台	Watchtower No. 3 in Xuecha Village	Irregular	Wuqi County	108°27′58.59″	36°58′26.93″	108.466	36.9741	immeasurable	immeasurable	immeasurable	immeasurable	immeasurable	immeasurable	immeasurable	immeasurable	A	Dot marks
247	Western	薛岔村4号敌台	Watchtower No. 4 in Xuecha Village	Irregular	Wuqi County	108°28′06.99″	36°58′19.45″	108.469	36.9721	immeasurable	immeasurable	immeasurable	immeasurable	immeasurable	immeasurable	immeasurable	immeasurable	A	No Tiles
248	Western	薛岔村5号敌台	Watchtower No. 5 in Xuecha Village	Irregular	Wuqi County	108°28′08.88″	36°58′01.86″	108.469	36.9672	5	6.5	32.5	2	3	6	2.2	Ⅰ	A	Neither of the Two Types
249	Western	薛岔村6号敌台	Watchtower No. 6 in Xuecha Village	Irregular	Wuqi County	108°28′12.12″	36°57′42.94″	108.47	36.9619	1.4	1.6	2.24	2.2	3	6.6	0.8	Ⅰ	A	No Tiles
250	Western	李畔村1号敌台	Watchtower No. 1 in Lipan Village	Rectangular	Zhidan County	108°28′12.25″	36°57′11.82″	108.47	36.9533	2.2	9	19.8	1.2	1.4	1.68	6.6	Ⅱ	B	No Tiles
251	Western	李畔村2号敌台	Watchtower No. 2 in Lipan Village	Irregular	Zhidan County	108°28′05.05″	36°57′02.62″	108.468	36.9507	9.8	15.2	148.96	2.8	5.8	16.24	4.2	Ⅰ	A	Both Types are Present
252	Western	李畔村3号敌台	Watchtower No. 3 in Lipan Village	Irregular	Zhidan County	108°28′02.16″	36°56′36.27″	108.467	36.9434	14	30	420	5.5	14	77	3.2	Ⅰ	A	Both Types are Present
253	Western	老庄沟1号敌台	Watchtower No. 1 in Laozhuanggou	Irregular	Zhidan County	108°27′57.45″	36°56′20.43″	108.466	36.939	10.6	14	148.4	2.5	4	10	5.4	Ⅱ	A	Both Types are Present
254	Western	老庄沟2号敌台	Watchtower No. 2 in Laozhuanggou	Irregular	Zhidan County	108°27′56.62″	36°56′07.63″	108.466	36.9355	4	10.6	42.4	2	3.5	7	5.4	Ⅱ	A	Dot marks
255	Western	薛咀村敌台	Watchtower in Xuezui Village	Irregular	Zhidan County	108°27′15.24″	36°56′01.32″	108.454	36.9337	5.8	10.2	59.16	2.6	4.8	12.48	8.1	Ⅱ	A	Dot marks
256	Western	柳树崾岘村1号敌台	Watchtower No. 1 in Liushuyaoxian Village	Elliptical	Zhidan County	108°26′58.86″	36°56′00.42″	108.45	36.9335	8.1	14	113.4	1.8	5	9	5.2	Ⅱ	C	No Tiles
257	Western	柳树崾岘村2号敌台	Watchtower No. 2 in Liushuyaoxian Village	Rectangular	Zhidan County	108°26′29.04″	36°55′58.56″	108.441	36.9329	11.5	11.6	133.4	2.2	2.4	5.28	6.5	Ⅱ	B	Dot marks
258	Western	崖窑湾村1号敌台	Watchtower No. 2 in Yayaowan Village	Irregular	Zhidan County	108°26′02.46″	36°55′47.46″	108.434	36.9299	7.2	19.3	138.96	2	6.4	12.8	5.6	Ⅱ	A	Dot marks
259	Western	崖窑湾村2号敌台	Watchtower No. 3 in Yayaowan Village	Irregular	Zhidan County	108°25′47.94″	36°55′42.42″	108.43	36.9284	10.6	13.4	142.04	2	3.2	6.4	4.8	Ⅰ	A	Dot marks
260	Western	柳沟村1号敌台	Watchtower No. 1 in Liugou Village	Irregular	Wuqi County	108°25′32.64″	36°55′41.82″	108.426	36.9283	12.6	16.8	211.68	3	3	9	5.4	Ⅱ	A	Dot marks
261	Western	柳沟村2号敌台	Watchtower No. 2 in Liugou Village	Irregular	Wuqi County	108°25′28.20″	36°55′36.00″	108.424	36.9267	5.2	6	31.2	1.2	2	2.4	3.2	Ⅰ	A	Dot marks
262	Western	柳沟村3号敌台	Watchtower No. 3 in Liugou Village	Irregular	Wuqi County	108°25′12.96″	36°55′24.66″	108.42	36.9235	4	7.6	30.4	2.2	3	6.6	7.4	Ⅱ	A	Dot marks
263	Western	柳沟村4号敌台	Watchtower No. 4 in Liugou Village	Irregular	Wuqi County	108°25′07.86″	36°55′18.30″	108.419	36.9218	9.8	10.2	99.96	2.8	4.4	12.32	4.2	Ⅰ	A	Dot marks
264	Western	酸刺沟村1号敌台	Watchtower No. 1 in Suancigou Village	Irregular	Zhidan County	108°24′55.50″	36°54′57.78″	108.415	36.916	7	11.3	79.1	1.4	5	7	5.6	Ⅱ	A	Dot marks
265	Western	酸刺沟村2号敌台	Watchtower No. 2 in Suancigou Village	Irregular	Zhidan County	108°24′42.60″	36°54′41.88″	108.412	36.9116	14.4	20	288	3.4	4.7	15.98	6.6	Ⅱ	A	Dot marks
266	Western	黄草坬村1号敌台	Watchtower No. 1 in Huangcaowa Village	Rectangular	Zhidan County	108°24′23.28″	36°54′35.34″	108.406	36.9098	7.2	7.2	51.84	2	2.4	4.8	6	Ⅱ	B	Dot marks
267	Western	黄草坬村2号敌台	Watchtower No. 2 in Huangcaowa Village	Irregular	Zhidan County	108°24′22.38″	36°54′31.80″	108.406	36.9088	5.6	6.2	34.72	3	3.6	10.8	5.1	Ⅱ	A	Dot marks
268	Western	黄草坬村3号敌台	Watchtower No. 3 in Huangcaowa Village	Irregular	Zhidan County	108°24′16.44″	36°54′20.76″	108.405	36.9058	9.4	10.8	101.52	3	3.6	10.8	9.4	Ⅱ	A	No Tiles
269	Western	黄草坬村4号敌台	Watchtower No. 4 in Huangcaowa Village	Irregular	Zhidan County	108°24′17.22″	36°54′08.67″	108.405	36.9024	7	9.8	68.6	2	3.8	7.6	6.6	Ⅱ	A	Dot marks
270	Western	黄草坬村5号敌台	Watchtower No. 5 in Huangcaowa Village	Irregular	Zhidan County	108°24′15.54″	36°54′03.60″	108.404	36.901	5.2	5.8	30.16	3.8	4.6	17.48	1.6	Ⅰ	A	Dot marks
271	Western	黄草坬村6号敌台	Watchtower No. 6 in Huangcaowa Village	Irregular	Zhidan County	108°24′12.78″	36°53′59.46″	108.404	36.8999	7	9.4	65.8	3.7	4.2	15.54	3.2	Ⅰ	A	No Tiles
272	Western	黄草坬村7号敌台	Watchtower No. 7 in Huangcaowa Village	Rectangular	Zhidan County	108°24′03.18″	36°53′51.66″	108.401	36.8977	9.2	13	119.6	2	4	8	5.6	Ⅱ	B	Dot marks
273	Western	小木界村1号敌台	Watchtower No. 1 in Xiaomujie Village	Irregular	Wuqi County	108°23′59.22″	36°53′43.62″	108.4	36.8954	7	10	70	2.6	4.5	11.7	6	Ⅱ	A	Dot marks
274	Western	小木界村2号敌台	Watchtower No. 2 in Xiaomujie Village	Irregular	Wuqi County	108°23′51.00″	36°53′44.88″	108.397	36.8958	8.5	10	85	2	2	4	3	Ⅰ	A	Dot marks
275	Western	小木界村3号敌台	Watchtower No. 3 in Xiaomujie Village	Irregular	Wuqi County	108° 23' 43.2204"	36° 53' 41.6292"	108.395	36.8949	6	11.5	69	1	2.5	2.5	2.5	Ⅰ	A	Dot marks
276	Western	刘庄村1号敌台	Watchtower No. 1 in Liuzhuang Village	Irregular	Zhidan County	108°23′36.54″	36°53′38.64″	108.393	36.8941	4.5	6.5	29.25	immeasurable	immeasurable	immeasurable	2	Ⅰ	A	Dot marks
277	Western	刘庄村2号敌台	Watchtower No. 2 in Liuzhuang Village	Irregular	Zhidan County	108°23′32.22″	36°53′39.48″	108.392	36.8943	5	10	50	1.2	2.2	2.64	5.5	Ⅱ	A	Dot marks
278	Western	刘庄村3号敌台	Watchtower No. 3 in Liuzhuang Village	Irregular	Zhidan County	108°23′24.84″	36°53′37.56″	108.39	36.8938	8	11	88	1.5	3	4.5	7.2	Ⅱ	A	Dot marks
279	Western	刘庄村4号敌台	Watchtower No. 4 in Liuzhuang Village	Irregular	Zhidan County	108°23′18.18″	36°53′43.86″	108.388	36.8955	6	14	84	1.2	4.5	5.4	7	Ⅱ	A	Both Types are Present
280	Western	刘庄村5号敌台	Watchtower No. 5 in Liuzhuang Village	Irregular	Zhidan County	108°23′14.22″	36°53′43.14″	108.387	36.8953	4.5	9.5	42.75	1.2	1.8	2.16	5	Ⅱ	A	Dot marks
281	Western	刘庄村6号敌台	Watchtower No. 6 in Liuzhuang Village	Irregular	Zhidan County	108°23′07.68″	36°53′37.74″	108.385	36.8938	5.5	18	99	1	3	3	2.2	Ⅰ	A	Dot marks
282	Western	马莲崾岘村1号敌台	Watchtower No. 1 in Malinyaoxian Village	Irregular	Zhidan County	108°22′55.86″	36°53′33.00″	108.382	36.8925	5	9	45	1.2	2	2.4	3	Ⅰ	A	Dot marks
283	Western	马莲崾岘村2号敌台	Watchtower No. 2 in Malinyaoxian Village	Rectangular	Zhidan County	108°22′55.68″	36°53′32.40″	108.382	36.8923	9	9	81	1.5	2	3	5	Ⅱ	B	Dot marks
284	Western	马莲崾岘村3号敌台	Watchtower No. 3 in Malinyaoxian Village	Irregular	Zhidan County	108°22′44.10″	36°53′16.50″	108.379	36.8879	14	14	196	3	3	9	8	Ⅱ	A	Dot marks
285	Western	马莲崾岘村4号敌台	Watchtower No. 4 in Malinyaoxian Village	Irregular	Zhidan County	108°22′42.48″	36°53′12.24″	108.378	36.8867	7	8.5	59.5	1	2.5	2.5	0.8	Ⅰ	A	Dot marks
286	Western	马莲崾岘村5号敌台	Watchtower No. 5 in Malinyaoxian Village	Irregular	Zhidan County	108°22′38.22″	36°52′56.76″	108.377	36.8824	7	8	56	2	3	6	4.5	Ⅰ	A	Dot marks
287	Western	马莲崾岘村6号敌台	Watchtower No. 6 in Malinyaoxian Village	Elliptical	Zhidan County	108°22′26.52″	36°52′52.56″	108.374	36.8813	3	6	18	immeasurable	immeasurable	immeasurable	3	Ⅰ	C	Neither of the Two Types
288	Western	贺阳湾村1号敌台	Watchtower No. 1 in Heyangwan Village	Irregular	Wuqi County	108°22′19.06″	36°53′04.44″	108.372	36.8846	6	7	42	1.5	1.5	2.25	3	Ⅰ	A	Dot marks
289	Western	贺阳湾村2号敌台	Watchtower No. 2 in Heyangwan Village	Irregular	Wuqi County	108°22′12.00″	36°53′13.86″	108.37	36.8872	8.5	8.5	72.25	1	2.4	2.4	6	Ⅱ	A	Dot marks
290	Western	贺阳湾村3号敌台	Watchtower No. 3 in Heyangwan Village	Irregular	Wuqi County	108°22′02.64″	36°53′25.92″	108.367	36.8905	9	13	117	1.6	2.1	3.36	8	Ⅱ	A	Neither of the Two Types
291	Western	李拜寺村1号敌台	Watchtower No. 1 in Libaisi Village	Rectangular	Wuqi County	108°20′39.60″	36°54′41.76″	108.344	36.9116	10	12.5	125	1.6	2	3.2	7.6	Ⅱ	B	No Tiles
292	Western	李拜寺村2号敌台	Watchtower No. 2 in Libaisi Village	Irregular	Wuqi County	108°20′26.74″	36°54′41.10″	108.341	36.9114	6.2	8	49.6	2	4	8	3.6	Ⅰ	A	No Tiles
293	Western	瓦社村1号敌台	Watchtower No. 1 in Washe Village	Irregular	Wuqi County	108°19′47.00″	36°54′41.10″	108.33	36.9114	2.4	3	7.2	2.8	4.4	12.32	1.9	Ⅰ	A	No Tiles
294	Western	瓦社村2号敌台	Watchtower No. 1 in Washe Village	Irregular	Wuqi County	108°19′12.10″	36°54′50.50″	108.32	36.914	10.6	20	212	5	5.8	29	7	Ⅱ	A	Dot marks
295	Western	刘砭村敌台	Watchtower in Liubian Village	Elliptical	Wuqi County	108°14′51.00″	36°53′44.30″	108.248	36.8956	5.6	14	78.4	2.1	4.6	9.66	4.2	Ⅰ	C	Neither of the Two Types
296	Western	杨青村1号敌台	Watchtower No. 1 in Yangqing Village	Elliptical	Wuqi County	108°14′33.00″	36°53′45.20″	108.243	36.8959	9	17	153	5	6.6	33	4	Ⅰ	C	Dot marks
297	Western	杨青村2号敌台	Watchtower No. 2 in Yangqing Village	Elliptical	Wuqi County	108°14′07.00″	36°53′46.00″	108.235	36.8961	14	16	224	4	4	16	5.4	Ⅱ	C	Both Types are Present
298	Western	杨青村3号敌台	Watchtower No. 3 in Yangqing Village	Rectangular	Wuqi County	108°13′56.88″	36°53′43.14″	108.232	36.8953	16	18.6	297.6	4	6	24	10	Ⅲ	B	Neither of the Two Types
299	Western	杨青村4号敌台	Watchtower No. 4 in Yangqing Village	Rectangular	Wuqi County	108°13′41.60″	36°53′31.53″	108.228	36.8921	9.8	13	127.4	4.5	5.2	23.4	5	Ⅱ	B	No Tiles
300	Western	中杨青村1号敌台	Watchtower No. 1 in Zhongyangqing Village	Rectangular	Wuqi County	108°13′09.00″	36°53′33.00″	108.219	36.8925	11	19	209	4.8	6	28.8	4	Ⅰ	B	Dot marks
301	Western	中杨青村2号敌台	Watchtower No. 2 in Zhongyangqing Village	Rectangular	Wuqi County	108°12′56.33″	36°53′34.44″	108.216	36.8929	8.4	9.8	82.32	3.4	3.4	11.56	5.4	Ⅱ	B	Neither of the Two Types
302	Western	石碑湾村敌台	Watchtower in Shibeowan Village	Elliptical	Wuqi County	108°12′22.57″	36°53′14.04″	108.206	36.8872	15	23	345	5.3	6.6	34.98	4.2	Ⅰ	C	Dot marks
303	Western	城壕湾村1号敌台	Watchtower No. 1 in Chenghaowan Village	Rectangular	Wuqi County	108°11′9.48″	36°52′46.88″	108.186	36.8797	8.8	9.1	80.08	1.5	1.7	2.55	6.3	Ⅱ	B	Textile marks
304	Western	城壕湾村2号敌台	Watchtower No. 2 in Chenghaowan Village	Rectangular	Wuqi County	108°11′09.73″	36°52′40.92″	108.186	36.878	4.7	5.2	24.44	0.9	2.7	2.43	2	Ⅰ	B	Neither of the Two Types
305	Western	城壕湾村3号敌台	Watchtower No. 3 in Chenghaowan Village	Irregular	Wuqi County	108°11′04.13″	36°52′41.89″	108.184	36.8783	15.4	17	261.8	3.5	3.5	12.25	6	Ⅱ	A	Dot marks
306	Western	姚沟门村敌台	Watchtower in Yaogoumen Village	Irregular	Wuqi County	108°10′51.50″	36°52′34.71″	108.181	36.8763	9.2	11.6	106.72	2.9	3	8.7	6	Ⅱ	A	Dot marks
307	Western	张沟门村敌台	Watchtower in Zhanggoumen Village	Irregular	Wuqi County	108°00′40.99″	36°48′07.93″	108.011	36.8022	9.6	10	96	3	3	9	2.6	Ⅰ	A	Dot marks
308	Western	阳台村敌台	Watchtower in Yangtai Village	Irregular	Wuqi County	107°58′37.48″	36°46′40.67″	107.977	36.778	7.6	8.9	67.64	3	3	9	3.2	Ⅰ	A	Dot marks
309	Western	阳洼村1号敌台	Watchtower No. 1 in Yangwa Village	Irregular	Wuqi County	107°57′09.60″	36°46′01.56″	107.953	36.7671	4	9.5	38	1.5	4	6	4	Ⅰ	A	Dot marks
310	Western	阳洼村2号敌台	Watchtower No. 2 in Yangwa Village	Irregular	Wuqi County	107°56′58.20″	36°45′48.66″	107.95	36.7635	12	13	156	4	5	20	10.6	Ⅲ	A	Dot marks
311	Western	阳洼村3号敌台	Watchtower No. 3 in Yangwa Village	Circular	Wuqi County	107°56′47.76″	36°45′37.50″	107.947	36.7604	8.5	9.5	80.75	1	2	2	5	Ⅱ	C	No Tiles
312	Western	阳洼村4号敌台	Watchtower No. 4 in Yangwa Village	Irregular	Wuqi County	107°56′38.76″	36°45′30.96″	107.944	36.7586	immeasurable	immeasurable	immeasurable	immeasurable	immeasurable	immeasurable	immeasurable	immeasurable	A	Both Types are Present
313	Western	阳洼村5号敌台	Watchtower No. 5 in Yangwa Village	Irregular	Wuqi County	107°56′04.08″	36°45′28.02″7.5	107.934	36.7578	7.5	10	75	3	4	12	7.4	Ⅱ	A	Dot marks
314	Western	城墙村1号敌台	Watchtower No. 1 in Chengqiang Village	Irregular	Wuqi County	107°55′45.36″	36°45′34.38″	107.929	36.7595	5	9	45	1	3	3	5	Ⅱ	A	Dot marks
315	Western	城墙村2号敌台	Watchtower No. 2 in Chengqiang Village	Elliptical	Wuqi County	107°55′39.06″	36°45′34.92″	107.928	36.7597	2	7.5	15	2	3	6	3.8	Ⅰ	C	Dot marks
316	Western	城墙村3号敌台	Watchtower No. 3 in Chengqiang Village	Irregular	Wuqi County	107°55′36.06″	36°45′35.70″	107.927	36.7599	6	9	54	2.5	4	10	4.4	Ⅰ	A	Dot marks
317	Western	城墙村4号敌台	Watchtower No. 4 in Chengqiang Village	Irregular	Wuqi County	107°55′21.24″	36°45′36.42″	107.923	36.7601	7	12	84	3	3.5	10.5	6	Ⅱ	A	No Tiles
318	Western	梨树掌村1号敌台	Watchtower No. 1 in Lishuzhang Village	Irregular	Wuqi County	107°55′04.86″	36°45′37.62″	107.918	36.7604	9	10.4	93.6	2	3	6	4	Ⅰ	A	Dot marks
319	Western	梨树掌村2号敌台	Watchtower No. 2 in Lishuzhang Village	Irregular	Wuqi County	107°54′54.18″	36°45′30.18″	107.915	36.7584	18.4	18.8	345.92	3.2	3.8	12.16	11.4	Ⅲ	A	Dot marks
320	Western	梨树掌村3号敌台	Watchtower No. 3 in Lishuzhang Village	Irregular	Wuqi County	107°54′38.40″	36°45′27.46″	107.911	36.7576	10.6	16.4	173.84	2	3.4	6.8	3.6	Ⅰ	A	Dot marks
321	Western	梨树掌村4号敌台	Watchtower No. 4 in Lishuzhang Village	Irregular	Wuqi County	107°54′24.00″	36°45′20.70″	107.907	36.7557	9	20.8	187.2	6.8	7.4	50.32	4.8	Ⅰ	A	Dot marks
322	Western	梨树掌村5号敌台	Watchtower No. 5 in Lishuzhang Village	Irregular	Wuqi County	107°54′20.46″	36°45′14.52″	107.906	36.754	13.2	17	224.4	4.2	4.4	18.48	8.2	Ⅱ	A	Dot marks
323	Western	梨树掌村6号敌台	Watchtower No. 6 in Lishuzhang Village	Irregular	Wuqi County	107°54′13.86″	36°45′11.22″	107.904	36.7531	8.6	11.9	102.34	2.8	4.4	12.32	2.8	Ⅰ	A	No Tiles
324	Western	东涧村1号敌台	Watchtower No. 1 in Dongjian Village	Irregular	Wuqi County	107°54′06.42″	36°45′10.26″	107.902	36.7529	8	11	88	3.4	4	13.6	11.6	Ⅲ	A	No Tiles
325	Western	东涧村2号敌台	Watchtower No. 2 in Dongjian Village	Irregular	Wuqi County	107°53′58.44″	36°45′14.28″	107.9	36.754	11.6	19	220.4	2.8	6	16.8	4.9	Ⅰ	A	No Tiles
326	Western	东涧村3号敌台	Watchtower No. 3 in Dongjian Village	Circular	Wuqi County	107°53′40.86″	36°45′20.10″	107.895	36.7556	10.6	14.2	150.52	3	4	12	5.2	Ⅱ	C	Dot marks
327	Western	东涧村4号敌台	Watchtower No. 4 in Dongjian Village	Irregular	Wuqi County	107°53′24.30″	36°45′25.98″	107.89	36.7572	15.4	20.4	314.16	3.2	4	12.8	7.2	Ⅱ	A	Dot marks
328	Western	西涧村1号敌台	Watchtower No. 1 in Xijian Village	Irregular	Wuqi County	107°53′06.18″	36°45′32.70″	107.885	36.7591	14.2	26	369.2	3.6	7	25.2	9.2	Ⅱ	A	Dot marks
329	Western	西涧村2号敌台	Watchtower No. 2 in Xijian Village	Irregular	Wuqi County	107°52′47.16″	36°45′37.38″	107.88	36.7604	10.3	17.2	177.16	2.8	4	11.2	5.8	Ⅱ	A	Dot marks
330	Western	西涧村3号敌台	Watchtower No. 3 in Xijian Village	Irregular	Wuqi County	107°52′33.42″	36°45′31.02″8.8	107.876	36.7586	7.6	8.8	66.88	3	18.8	56.4	5.8	Ⅱ	A	Dot marks
331	Western	西涧村4号敌台	Watchtower No. 4 in Xijian Village	Irregular	Wuqi County	107°52′11.34″	36°45′31.80″	107.87	36.7588	11	12	132	2.8	4	11.2	4.4	Ⅰ	A	Dot marks
332	Western	营崾岘1号敌台	Watchtower No. 1 in Yingyaoxian	Irregular	Wuqi County	107°52′05.16″	36°45′35.28″	107.868	36.7598	9.8	16.5	161.7	2.4	3	7.2	10	Ⅲ	A	No Tiles
333	Western	营崾岘2号敌台	Watchtower No. 2 in Yingyaoxian	Irregular	Wuqi County	107°52′09.00″	36°45′38.40″	107.869	36.7607	10.6	19.6	207.76	3.2	6	19.2	7	Ⅱ	A	Dot marks
334	Western	营崾岘3号敌台	Watchtower No. 3 in Yingyaoxian	Circular	Wuqi County	107°51′57.30″	36°45′41.70″	107.866	36.7616	10.4	13.3	138.32	2.4	2.4	5.76	6.9	Ⅱ	C	Dot marks
335	Western	营崾岘4号敌台	Watchtower No. 4 in Yingyaoxian	Irregular	Wuqi County	107°51′54.00″	36°45′45.06″	107.865	36.7625	12.2	14	170.8	2.4	2.6	6.24	6	Ⅱ	A	Dot marks
336	Western	营崾岘5号敌台	Watchtower No. 5 in Yingyaoxian	Irregular	Wuqi County	107°51′47.40″	36°45′35.22″	107.863	36.7598	6.2	15	93	3.2	15	48	6.4	Ⅱ	A	Dot marks
337	Western	李左湾村1号敌台	Watchtower No. 1 in Lizuowan Village	Irregular	Wuqi County	107°51′33.36″	36°46′03.60″	107.859	36.7677	4	16	64	3	5	15	5.4	Ⅱ	A	Dot marks
338	Western	李左湾村2号敌台	Watchtower No. 2 in Lizuowan Village	Irregular	Wuqi County	107°51′20.10″	36°46′09.12″	107.856	36.7692	3	12	36	1	5.5	5.5	1.6	Ⅰ	A	Dot marks
339	Western	李左湾村3号敌台	Watchtower No. 3 in Lizuowan Village	Irregular	Wuqi County	107°51′04.74″	36°46′11.58″	107.851	36.7699	8	11	88	2	2	4	4.5	Ⅰ	A	Dot marks
340	Western	李左湾村4号敌台	Watchtower No. 4 in Lizuowan Village	Irregular	Wuqi County	107°50′46.38″	36°46′14.10″	107.846	36.7706	7.5	14.5	108.75	3	4.5	13.5	5	Ⅱ	A	Dot marks
341	Western	李左湾村5号敌台	Watchtower No. 5 in Lizuowan Village	Irregular	Wuqi County	107°50′33.48″	36°46′22.92″	107.843	36.773	9	16.5	148.5	3.5	3.5	12.25	4.2	Ⅰ	A	Dot marks
342	Western	李左湾村6号敌台	Watchtower No. 6 in Lizuowan Village	Irregular	Wuqi County	107°50′25.86″	36°46′32.40″	107.841	36.7757	10	14	140	3	3	9	4.6	Ⅰ	A	Dot marks
343	Western	林沟梁村1号敌台	Watchtower No. 1 in Lingouliang Village	Irregular	Wuqi County	107°50′18.36″	36°46′44.22″	107.838	36.779	9.5	14	133	2.5	2.5	6.25	4.5	Ⅰ	A	Dot marks
344	Western	林沟梁村2号敌台	Watchtower No. 2 in Lingouliang Village	Irregular	Wuqi County	107°50′01.86″	36°46′52.74″	107.834	36.7813	13	13	169	6	6	36	3.2	Ⅰ	A	Dot marks
345	Western	林沟梁村3号敌台	Watchtower No. 3 in Lingouliang Village	Irregular	Wuqi County	107°49′45.60″	36°47′02.70″	107.829	36.7841	16	17	272	4.2	5.6	23.52	5	Ⅱ	A	Dot marks
346	Western	林沟梁村4号敌台	Watchtower No. 4 in Lingouliang Village	Irregular	Wuqi County	107°49′33.84″	36°47′07.44″	107.826	36.7854	11.5	16	184	3	7.5	22.5	6.5	Ⅱ	A	Dot marks
347	Western	林沟梁村5号敌台	Watchtower No. 5 in Lingouliang Village	Irregular	Wuqi County	107°49′20.40″	36°47′06.72″	107.822	36.7852	6.5	8.5	55.25	2.4	6	14.4	40	Ⅲ	A	Neither of the Two Types
