# Supplementary material for: The building concept of border defence facilities of Qin: Watchtowers along the King of Zhaoxiang great wall in Shaanxi province
Source: PLoS One. 2025 Aug 26;20(8):e0329298. doi: 10.1371/journal.pone.0329298 (PMC12380348; doi:10.1371/journal.pone.0329298)
Supplement: S2 Table — (XLSX) [file pone.0329298.s002.xlsx]

## Sheet: Starting, ending and Waypoints
Waypoint	Longitude	Latitude	Longitude (Decimal System)	Latitude (Decimal System)
Starting point	110°22′22.10″	39°19′03.06″	110.373	39.3175
Waypoint 1	110°22′31.82″	39°17′06.04″	110.376	39.285
Waypoint 2	110°22′38.22″	39°17′00.79″	110.377	39.2836
Waypoint 3	110°22′43.00″	39°16′25.00″	110.379	39.2736
Waypoint 4	110°23′00.49″	39°15′55.61″	110.383	39.2654
Waypoint 5	110°23′06.08″	39°15′49.22″	110.385	39.2637
Waypoint 6	110°23′13.05″	39°14′46.35″	110.387	39.2462
Waypoint 7	110°23′12.66″	39°14′28.18″	110.387	39.2412
Waypoint 8	110°23′11.22″	39°14′27.75″	110.386	39.241
Waypoint 9	110°23′11.64″	39°14′25.62″	110.387	39.2405
Waypoint 10	110°23′33.56″	39°13′29.29″	110.393	39.2248
Waypoint 11	110°23′42.47″	39°12′55.02″	110.395	39.2153
Waypoint 12	110°23′48.00″	39°12′08.29″	110.397	39.2023
Waypoint 13	110°23′47.82″	39°11′19.78″	110.397	39.1888
Waypoint 14	110°23′49.52″	39°10′26.58″	110.397	39.1741
Waypoint 15	110°23′48.95″	39°09′54.03″	110.397	39.165
Waypoint 16	110°24′14.79″	39°08′59.55″	110.404	39.1499
Waypoint 17	110°25′53.11″	39°06′40.72″	110.431	39.1113
Waypoint 18	110°26′02.70″	39°05′57.03″	110.434	39.0992
Waypoint 19	110°26′03.87″	39°05′35.06″	110.434	39.0931
Waypoint 20	110°25′57.99″	39°05′00.15″	110.433	39.0834
Waypoint 21	110°25′54.34″	39°04′41.28″	110.432	39.0781
Waypoint 22	110°25′36.55″	39°04′14.89″	110.427	39.0708
Waypoint 23	110°25′33.37″	39°03′22.65″	110.426	39.0563
Waypoint 24	110°25′34.57″	39°02′36.95″	110.426	39.0436
Waypoint 25	110°25′20.29″	39°01′26.41″	110.422	39.024
Waypoint 26	110°25′19.08″	39°01′25.89″	110.422	39.0239
Waypoint 27	110°24′13.57″	39°01′10.31″	110.404	39.0195
Waypoint 28	110°23′56.11″	39°00′32.77″	110.399	39.0091
Waypoint 29	110°24′16.18″	38°59′49.23″	110.404	38.997
Waypoint 30	110°24′20.32″	38°59′34.05″	110.406	38.9928
Waypoint 31	110°24′13.90″	38°58′54.64″	110.404	38.9818
Waypoint 32	110°24′14.73″	38°58′54.07″	110.404	38.9817
Waypoint 33	110°24′24.61″	38°58′38.99″	110.407	38.9775
Waypoint 34	110°24′16.50″	38°58′03.51″	110.405	38.9676
Waypoint 35	110°24′25.17″	38°57′33.14″	110.407	38.9592
Waypoint 36	110°25′33.93″	38°54′36.60″	110.426	38.9102
Waypoint 37	110°26′00.36″	38°53′52.57″	110.433	38.8979
Waypoint 38	110°25′44.14″	38°53′30.53″	110.429	38.8918
Waypoint 39	110°25′37.02″	38°52′51.30″	110.427	38.8809
Waypoint 40	110°25′38.32″	38°52′15.25″	110.427	38.8709
Waypoint 41	110°25′39.76″	38°50′45.66″	110.428	38.846
Waypoint 42	110°24′53.67″	38°49′44.70″	110.415	38.8291
Waypoint 43	110°24′56.50″	38°49′29.54″	110.416	38.8249
Waypoint 44	110°24′39.01″	38°49′15.10″	110.411	38.8209
Waypoint 45	110°24′48.37″	38°48′43.00″	110.413	38.8119
Waypoint 46	110°24′35.92″	38°48′01.48″	110.41	38.8004
Waypoint 47	110°24′30.07″	38°47′23.11″	110.408	38.7898
Waypoint 48	110°24′26.96″	38°47′13.48″	110.407	38.7871
Waypoint 49	110°24′11.04″	38°46′31.46″	110.403	38.7754
Waypoint 50	110°23′59.37″	38°45′16.06″	110.4	38.7545
Waypoint 51	110°18′12.26″	38°42′25.01″	110.303	38.7069
Waypoint 52	110°17′52.82″	38°41′53.58″	110.298	38.6982
Waypoint 53	110°17′33.44″	38°40′59.93″	110.293	38.6833
Waypoint 54	110°16′37.89″	38°40′16.55″	110.277	38.6713
Waypoint 55	110°16′21.30″	38°39′22.27″	110.273	38.6562
Waypoint 56	110°16′04.10″	38°38′52.39″	110.268	38.6479
Waypoint 57	110°15′35.60″	38°38′25.72″	110.26	38.6405
Waypoint 58	110°15′29.43″	38°38′18.30″	110.258	38.6384
Waypoint 59	110°15′22.44″	38°38′10.35″	110.256	38.6362
Waypoint 60	110°15′16.44″	38°37′59.09″	110.255	38.6331
Waypoint 61	110°15′08.12″	38°37′38.98″	110.252	38.6275
Waypoint 62	110°14′35.91″	38°37′22.81″	110.243	38.623
Waypoint 63	110°13′57.87″	38°37′06.01″	110.233	38.6183
Waypoint 64	110°13′35.22″	38°36′51.07″	110.226	38.6142
Waypoint 65	110°13′23.93″	38°36′35.09″	110.223	38.6097
Waypoint 66	110°13′17.83″	38°36′27.77″	110.222	38.6077
Waypoint 67	110°13′05.58″	38°36′11.46″	110.218	38.6032
Waypoint 68	110°12′43.44″	38°35′47.28″	110.212	38.5965
Waypoint 69	110°11′48.08″	38°35′24.72″	110.197	38.5902
Waypoint 70	110°10′33.18″	38°35′14.28″	110.176	38.5873
Waypoint 71	110°05′33.42″	38°34′41.46″	110.093	38.5782
Waypoint 72	110°03′47.94″	38°34′24.66″	110.063	38.5735
Waypoint 73	110°03′15.24″	38°34′12.90″	110.054	38.5703
Waypoint 74	110°02′29.88″	38°33′26.70″	110.042	38.5574
Waypoint 75	110°00′32.58″	38°31′43.86″	110.009	38.5288
Waypoint 76	109°57′26.16″	38°29′34.80″	109.957	38.493
Waypoint 77	109°57′02.58″	38°29′16.62″	109.951	38.4879
Waypoint 78	109°56′33.42″	38°29′01.08″	109.943	38.4836
Waypoint 79	109°56′36.36″	38°28′43.32″	109.943	38.4787
Waypoint 80	109°56′25.56″	38°28′13.50″	109.94	38.4704
Waypoint 81	109°56′09.96″	38°27′46.86″	109.936	38.463
Waypoint 82	109°56′04.02″	38°27′39.18″	109.934	38.4609
Waypoint 83	109°55′21.90″	38°26′55.44″	109.923	38.4487
Waypoint 84	109°54′14.10″	38°26′33.00″	109.904	38.4425
Waypoint 85	109°52′21.18″	38°26′12.03″	109.873	38.4367
Waypoint 86	109°51′21.29″	38°25′15.64″	109.856	38.421
Waypoint 87	109°31′59.46″	38°11′58.74″	109.533	38.1996
Waypoint 88	109°31′30.22″	38°11′55.51″	109.525	38.1988
Waypoint 89	109°29′45.99″	38°11′19.45″	109.496	38.1887
Waypoint 90	109°28′57.36″	38°11′09.12″	109.483	38.1859
Waypoint 91	109°26′53.88″	38°11′27.48″	109.448	38.191
Waypoint 92	109°25′09.00″	38°11′18.24″	109.419	38.1884
Waypoint 93	109°24′01.83″	38°10′53.60″	109.401	38.1816
Waypoint 94	109°23′21.36″	38°10′32.04″	109.389	38.1756
Waypoint 95	109°21′43.17″	38°09′16.97″	109.362	38.1547
Waypoint 96	109°20′24.91″	38°08′37.39″	109.34	38.1437
Waypoint 97	109°19′13.28″	38°08′01.84″	109.32	38.1338
Waypoint 98	109°18′35.28″	38°07′15.24″	109.31	38.1209
Waypoint 99	109°18′19.64″	38°06′45.72″	109.305	38.1127
Waypoint 100	109°18′08.95″	38°05′56.16″	109.302	38.0989
Waypoint 101	109°18′03.07″	38°05′10.29″	109.301	38.0862
Waypoint 102	109°17′46.96″	38°03′42.57″	109.296	38.0618
Waypoint 103	109°17′36.21″	38°03′09.46″	109.293	38.0526
Waypoint 104	109°16′06.28″	37°57′39.12″	109.268	37.9609
Waypoint 105	109°15′17.05″	37°57′12.94″	109.255	37.9536
Waypoint 106	109°15′11.21″	37°56′07.03″	109.253	37.9353
Waypoint 107	109°15′13.43″	37°55′28.19″	109.254	37.9245
Waypoint 108	109°14′24.39″	37°54′35.09″	109.24	37.9097
Waypoint 109	109°14′36.51″	37°53′36.95″	109.243	37.8936
Waypoint 110	109°14′10.96″	37°53′13.30″	109.236	37.887
Waypoint 111	109°13′21.61″	37°52′02.16″	109.223	37.8673
Waypoint 112	109°12′34.80″	37°51′04.87″	109.21	37.8514
Waypoint 113	109°12′47.10″	37°49′03.52″	109.213	37.8176
Waypoint 114	109°11′57.21″	37°48′22.84″	109.199	37.8063
Waypoint 115	109°11′21.69″	37°47′34.37″	109.189	37.7929
Waypoint 116	109°10′51.83″	37°47′17.02″	109.181	37.7881
Waypoint 117	109°10′12.31″	37°46′24.66″	109.17	37.7735
Waypoint 118	109°09′34.53″	37°45′47.29″	109.16	37.7631
Waypoint 119	109°09′10.51″	37°45′14.67″	109.153	37.7541
Waypoint 120	109°08′52.89″	37°44′39.44″	109.148	37.7443
Waypoint 121	109°08′09.64″	37°43′27.89″	109.136	37.7244
Waypoint 122	109°07′24.49″	37°42′14.71″	109.123	37.7041
Waypoint 123	109°07′14.50″	37°41′25.22″	109.121	37.6903
Waypoint 124	109°06′58.55″	37°41′06.58″	109.116	37.6852
Waypoint 125	109°06′44.71″	37°40′37.93″	109.112	37.6772
Waypoint 126	109°06′15.00″	37°39′33.00″	109.104	37.6592
Waypoint 127	109°05′17.00″	37°39′02.00″	109.088	37.6506
Waypoint 128	109°03′38.00″	37°37′28.00″	109.061	37.6244
Waypoint 129	108°58′27.00″	37°33′21.00″	108.974	37.5558
Waypoint 130	108°57′48.37″	37°32′43.62″	108.963	37.5455
Waypoint 131	108°56′43.69″	37°31′42.79″	108.945	37.5286
Waypoint 132	108°57′08.00″	37°24′38.00″	108.952	37.4106
Waypoint 133	108°56′41.00″	37°24′20.00″	108.945	37.4056
Waypoint 134	108°56′08.00″	37°23′50.00″	108.936	37.3972
Waypoint 135	108°56′10.00″	37°22′54.00″	108.936	37.3817
Waypoint 136	108°55′50.65″	37°21′38.53″	108.931	37.3607
Waypoint 137	108°55′34.23″	37°20′56.78″	108.926	37.3491
Waypoint 138	108°55′29.00″	37°19′34.00″	108.925	37.3261
Waypoint 139	108°53′26.00″	37°19′06.00″	108.891	37.3183
Waypoint 140	108°51′17.00″	37°17′39.00″	108.855	37.2942
Waypoint 141	108°50′26.00″	37°15′50.00″	108.841	37.2639
Waypoint 142	108°49′32.00″	37°15′30.00″	108.826	37.2583
Waypoint 143	108°49′05.00″	37°14′40.00″	108.818	37.2444
Waypoint 144	108°46′17.00″	37°12′44.00″	108.771	37.2122
Waypoint 145	108°44′09.00″	37°12′26.00″	108.736	37.2072
Waypoint 146	108°41′51.00″	37°11′13.00″	108.698	37.1869
Waypoint 147	108°40′45.00″	37°09′38.00″	108.679	37.1606
Waypoint 148	108°38′29.65″	37°09′47.31″	108.642	37.1631
Waypoint 149	108°32′30.50″	37°09′22.50″	108.542	37.1562
Waypoint 150	108°32′11.00″	37°08′57.20″	108.536	37.1492
Waypoint 151	108°31′36.84″	37°07′50.80″	108.527	37.1308
Waypoint 152	108°31′32.95″	37°07′35.61″	108.526	37.1266
Waypoint 153	108°30′49.03″	37°07′37.65″	108.514	37.1271
Waypoint 154	108°30′15.04″	37°07′19.65″	108.504	37.1221
Waypoint 155	108°29′51.88″	37°07′16.17″	108.498	37.1212
Waypoint 156	108°29′31.57″	37°07′17.71″	108.492	37.1216
Waypoint 157	108°29′12.27″	37°06′55.69″	108.487	37.1155
Waypoint 158	108°28′51.70″	37°06′41.40″	108.481	37.1115
Waypoint 159	108°28′51.60″	37°06′08.30″	108.481	37.1023
Waypoint 160	108°29′04.13″	37°05′45.05″	108.484	37.0958
Waypoint 161	108°29′08.30″	37°05′39.76″	108.486	37.0944
Waypoint 162	108°29′13.75″	37°05′11.07″	108.487	37.0864
Waypoint 163	108°29′11.87″	37°04′22.29″	108.487	37.0729
Waypoint 164	108°28′53.00″	37°03′54.43″	108.481	37.0651
Waypoint 165	108°28′48.34″	37°03′35.93″	108.48	37.06
Waypoint 166	108°28′54.72″	37°02′48.09″	108.482	37.0467
Waypoint 167	108°28′57.76″	37°02′45.09″	108.483	37.0459
Waypoint 168	108°29′27.79″	37°01′51.40″	108.491	37.0309
Waypoint 169	108°28′56.45″	37°01′16.72″	108.482	37.0213
Waypoint 170	108°28′18.68″	37°00′21.31″	108.472	37.0059
Waypoint 171	108°27′55.29″	36°59′46.44″	108.465	36.9962
Waypoint 172	108°27′59.61″	36°59′32.83″	108.467	36.9925
Waypoint 173	108°28′00.34″	36°58′42.52″	108.467	36.9785
Waypoint 174	108°28′10.96″	36°57′45.37″	108.47	36.9626
Waypoint 175	108°27′32.30″	36°55′56.58″	108.459	36.9324
Waypoint 176	108°24′58.62″	36°55′09.00″	108.416	36.9192
Waypoint 177	108°24′23.28″	36°54′35.34″	108.406	36.9098
Waypoint 178	108°24′02.82″	36°53′49.08″	108.401	36.897
Waypoint 179	108°23′40.26″	36°53′39.78″	108.395	36.8944
Waypoint 180	108°23′05.70″	36°53′33.84″	108.385	36.8927
Waypoint 181	108°22′19.56″	36°53′00.60″	108.372	36.8835
Waypoint 182	108°21′23.34″	36°54′01.14″	108.356	36.9003
Waypoint 183	108°18′30.70″	36°55′02.20″	108.309	36.9173
Waypoint 184	108°16′46.80″	36°54′24.00″	108.28	36.9067
Waypoint 185	108°14′59.60″	36°53′45.80″	108.25	36.8961
Waypoint 186	108°14′33.00″	36°53′45.00″	108.243	36.8958
Waypoint 187	108°14′04.50″	36°53′45.70″	108.235	36.896
Waypoint 188	108°13′33.00″	36°53′28.00″	108.226	36.8911
Waypoint 189	108°13′02.26″	36°53′32.35″	108.217	36.8923
Waypoint 190	108°12′21.54″	36°53′06.53″	108.206	36.8851
Waypoint 191	108°12′21.91″	36°53′05.82″	108.206	36.885
Waypoint 192	108°11′57.13″	36°53′09.93″	108.199	36.8861
Waypoint 193	108°11′27.07″	36°52′49.53″	108.191	36.8804
Waypoint 194	108°11′04.13″	36°52′41.89″	108.184	36.8783
Waypoint 195	108°11′04.16″	36°52′41.92″	108.184	36.8783
Waypoint 196	108°11′04.66″	36°52′40.04″	108.185	36.8778
Waypoint 197	108°09′08.55″	36°52′50.65″	108.152	36.8807
Waypoint 198	108°07′55.18″	36°52′56.49″	108.132	36.8824
Waypoint 199	108°06′37.76″	36°52′34.45″	108.11	36.8762
Waypoint 200	108°04′22.20″	36°51′26.89″	108.073	36.8575
Waypoint 201	108°03′53.41″	36°51′08.58″	108.065	36.8524
Waypoint 202	108°00′33.88″	36°47′47.83″	108.009	36.7966
Waypoint 203	107°58′51.96″	36°46′40.14″	107.981	36.7778
Waypoint 204	107°56′04.08″	36°45′28.02″	107.934	36.7578
Waypoint 205	107°55′04.86″	36°45′37.62″	107.918	36.7604
Waypoint 206	107°54′08.22″	36°45′09.36″	107.902	36.7526
Waypoint 207	107°53′19.44″	36°45′30.06″	107.889	36.7584
Waypoint 208	107°52′05.16″	36°45′35.28″	107.868	36.7598
Waypoint 209	107°50′18.36″	36°46′44.22″	107.838	36.779
Waypoint 210	107°50′46.38″	36°46′11.58″	107.846	36.7699
Ending point	107°49′11.30″	36°47′02.60″	107.82	36.7841
