# Supplementary material for: The building concept of border defence facilities of Qin: Watchtowers along the King of Zhaoxiang great wall in Shaanxi province
Source: PLoS One. 2025 Aug 26;20(8):e0329298. doi: 10.1371/journal.pone.0329298 (PMC12380348; doi:10.1371/journal.pone.0329298)
Supplement: S3 Table — (XLSX) [file pone.0329298.s003.xlsx]

## Sheet: Recovery
Name	Longitude (Decimal System)	Latitude (Decimal System)	Section
Recovery 1	110.388	39.2348	Eastern
Recovery 2	110.391	39.2289	Eastern
Recovery 3	110.393	39.2229	Eastern
Recovery 4	110.395	39.217	Eastern
Recovery 5	110.397	39.2106	Eastern
Recovery 6	110.396	39.2041	Eastern
Recovery 7	110.395	39.1984	Eastern
Recovery 8	110.397	39.1843	Eastern
Recovery 9	110.397	39.1799	Eastern
Recovery 10	110.397	39.1744	Eastern
Recovery 11	110.398	39.1652	Eastern
Recovery 12	110.401	39.1575	Eastern
Recovery 13	110.402	39.1517	Eastern
Recovery 14	110.405	39.1459	Eastern
Recovery 15	110.411	39.1409	Eastern
Recovery 16	110.415	39.1338	Eastern
Recovery 17	110.417	39.1282	Eastern
Recovery 18	110.421	39.1225	Eastern
Recovery 19	110.426	39.1189	Eastern
Recovery 20	110.432	39.1116	Eastern
Recovery 21	110.43	39.1047	Eastern
Recovery 22	110.433	39.0934	Eastern
Recovery 23	110.432	39.086	Eastern
Recovery 24	110.431	39.0752	Eastern
Recovery 25	110.428	39.0711	Eastern
Recovery 26	110.426	39.0544	Eastern
Recovery 27	110.427	39.0506	Eastern
Recovery 28	110.424	39.0351	Eastern
Recovery 29	110.423	39.0247	Eastern
Recovery 30	110.415	39.0222	Eastern
Recovery 31	110.405	39.0197	Eastern
Recovery 32	110.4	39.011	Eastern
Recovery 33	110.401	39.0054	Eastern
Recovery 34	110.403	39.0012	Eastern
Recovery 35	110.404	38.9845	Eastern
Recovery 36	110.405	38.9791	Eastern
Recovery 37	110.405	38.9711	Eastern
Recovery 38	110.408	38.9574	Eastern
Recovery 39	110.411	38.9517	Eastern
Recovery 40	110.415	38.946	Eastern
Recovery 41	110.421	38.9387	Eastern
Recovery 42	110.423	38.9297	Eastern
Recovery 43	110.423	38.922	Eastern
Recovery 44	110.425	38.9167	Eastern
Recovery 45	110.427	38.9106	Eastern
Recovery 46	110.43	38.9046	Eastern
Recovery 47	110.433	38.8987	Eastern
Recovery 48	110.429	38.8918	Eastern
Recovery 49	110.428	38.8843	Eastern
Recovery 50	110.427	38.8662	Eastern
Recovery 51	110.427	38.8603	Eastern
Recovery 52	110.427	38.8542	Eastern
Recovery 53	110.427	38.8477	Eastern
Recovery 54	110.419	38.8422	Eastern
Recovery 55	110.421	38.8346	Eastern
Recovery 56	110.417	38.8288	Eastern
Recovery 57	110.415	38.8252	Eastern
Recovery 58	110.412	38.8057	Eastern
Recovery 59	110.41	38.8008	Eastern
Recovery 60	110.409	38.7914	Eastern
Recovery 61	110.408	38.7869	Eastern
Recovery 62	110.406	38.7836	Eastern
Recovery 63	110.402	38.7696	Eastern
Recovery 64	110.402	38.7626	Eastern
Recovery 65	110.394	38.751	Eastern
Recovery 66	110.387	38.7483	Eastern
Recovery 67	110.376	38.743	Eastern
Recovery 68	110.365	38.738	Eastern
Recovery 69	110.353	38.7328	Eastern
Recovery 70	110.347	38.7276	Eastern
Recovery 71	110.338	38.7218	Eastern
Recovery 72	110.33	38.7185	Eastern
Recovery 73	110.317	38.7167	Eastern
Recovery 74	110.307	38.7122	Eastern
Recovery 75	110.303	38.7067	Eastern
Recovery 76	110.299	38.6993	Eastern
Recovery 77	110.294	38.685	Eastern
Recovery 78	110.29	38.6815	Eastern
Recovery 79	110.287	38.6797	Eastern
Recovery 80	110.283	38.6759	Eastern
Recovery 81	110.277	38.6712	Eastern
Recovery 82	110.274	38.6654	Eastern
Recovery 83	110.267	38.6489	Eastern
Recovery 84	110.262	38.6426	Eastern
Recovery 85	110.255	38.6329	Eastern
Recovery 86	110.249	38.627	Eastern
Recovery 87	110.236	38.6202	Eastern
Recovery 88	110.222	38.6083	Eastern
Recovery 89	110.197	38.591	Eastern
Recovery 90	110.189	38.59	Eastern
Recovery 91	110.181	38.5891	Eastern
Recovery 92	110.173	38.5882	Eastern
Recovery 93	110.165	38.5872	Eastern
Recovery 94	110.157	38.5863	Eastern
Recovery 95	110.148	38.5854	Eastern
Recovery 96	110.14	38.5844	Eastern
Recovery 97	110.132	38.5835	Eastern
Recovery 98	110.124	38.5826	Eastern
Recovery 99	110.116	38.5817	Eastern
Recovery 100	110.108	38.5807	Eastern
Recovery 101	110.1	38.5809	Eastern
Recovery 102	110.092	38.5789	Eastern
Recovery 103	110.076	38.577	Eastern
Recovery 104	110.067	38.5744	Eastern
Recovery 105	110.059	38.5725	Eastern
Recovery 106	110.052	38.5687	Eastern
Recovery 107	110.048	38.5629	Eastern
Recovery 108	110.041	38.5574	Eastern
Recovery 109	110.034	38.5517	Eastern
Recovery 110	110.03	38.5455	Eastern
Recovery 111	110.026	38.5397	Eastern
Recovery 112	110.021	38.5348	Eastern
Recovery 113	110.014	38.5312	Eastern
Recovery 114	110.008	38.527	Eastern
Recovery 115	110.001	38.5227	Eastern
Recovery 116	109.995	38.5185	Eastern
Recovery 117	109.989	38.5142	Eastern
Recovery 118	109.983	38.51	Eastern
Recovery 119	109.976	38.5057	Eastern
Recovery 120	109.968	38.5012	Eastern
Recovery 121	109.963	38.4971	Eastern
Recovery 122	109.953	38.4892	Eastern
Recovery 123	109.95	38.4865	Eastern
Recovery 124	109.943	38.4767	Eastern
Recovery 125	109.94	38.469	Eastern
Recovery 126	109.935	38.4616	Eastern
Recovery 127	109.93	38.4545	Eastern
Recovery 128	109.92	38.447	Eastern
Recovery 129	109.912	38.4436	Eastern
Recovery 130	109.902	38.4423	Eastern
Recovery 131	109.896	38.4406	Eastern
Recovery 132	109.888	38.4386	Eastern
Recovery 133	109.876	38.4371	Eastern
Recovery 134	109.87	38.4339	Eastern
Recovery 135	109.865	38.4306	Eastern
Recovery 136	109.86	38.4224	Eastern
Recovery 137	109.853	38.4194	Eastern
Recovery 138	109.846	38.4162	Eastern
Recovery 139	109.843	38.4132	Eastern
Recovery 140	109.841	38.4063	Eastern
Recovery 141	109.838	38.3987	Eastern
Recovery 142	109.829	38.3913	Eastern
Recovery 143	109.822	38.3847	Eastern
Recovery 144	109.813	38.3801	Eastern
Recovery 145	109.803	38.3749	Eastern
Recovery 146	109.801	38.3691	Eastern
Recovery 147	109.797	38.3586	Eastern
Recovery 148	109.791	38.3506	Eastern
Recovery 149	109.785	38.3451	Eastern
Recovery 150	109.773	38.336	Eastern
Recovery 151	109.768	38.3338	Eastern
Recovery 152	109.758	38.3305	Eastern
Recovery 153	109.749	38.325	Eastern
Recovery 154	109.739	38.3204	Eastern
Recovery 155	109.734	38.3162	Eastern
Recovery 156	109.72	38.3096	Eastern
Recovery 157	109.71	38.3041	Eastern
Recovery 158	109.698	38.3001	Eastern
Recovery 159	109.693	38.2957	Eastern
Recovery 160	109.689	38.2917	Eastern
Recovery 161	109.684	38.2879	Eastern
Recovery 162	109.675	38.2821	Eastern
Recovery 163	109.666	38.2783	Eastern
Recovery 164	109.664	38.2733	Eastern
Recovery 165	109.655	38.2669	Eastern
Recovery 166	109.645	38.2614	Eastern
Recovery 167	109.635	38.2564	Eastern
Recovery 168	109.629	38.249	Eastern
Recovery 169	109.621	38.2422	Eastern
Recovery 170	109.612	38.2373	Eastern
Recovery 171	109.603	38.2307	Eastern
Recovery 172	109.59	38.2237	Eastern
Recovery 173	109.581	38.2173	Eastern
Recovery 174	109.568	38.2118	Eastern
Recovery 175	109.55	38.205	Eastern
Recovery 176	109.532	38.1991	Eastern
Recovery 177	109.519	38.1973	Eastern
Recovery 178	109.508	38.1931	Eastern
Recovery 179	109.497	38.1888	Eastern
Recovery 180	109.482	38.1853	Eastern
Recovery 181	109.497	38.1888	Eastern
Recovery 182	109.482	38.1853	Eastern
Recovery 183	109.472	38.1875	Eastern
Recovery 184	109.458	38.1898	Eastern
Recovery 185	109.447	38.1909	Eastern
Recovery 186	109.437	38.1911	Eastern
Recovery 187	109.427	38.1905	Eastern
Recovery 188	109.412	38.1866	Eastern
Recovery 189	109.404	38.1833	Eastern
Recovery 190	109.4	38.1807	Eastern
Recovery 191	109.394	38.1783	Eastern
Recovery 192	109.387	38.1741	Eastern
Recovery 193	109.383	38.1708	Eastern
Recovery 194	109.377	38.1656	Eastern
Recovery 195	109.364	38.1561	Eastern
Recovery 196	109.356	38.1525	Eastern
Recovery 197	109.349	38.1496	Eastern
Recovery 198	109.345	38.1469	Eastern
Recovery 199	109.336	38.1425	Eastern
Recovery 200	109.331	38.1394	Eastern
Recovery 201	109.314	38.1253	Eastern
Recovery 202	109.31	38.1209	Eastern
Recovery 203	109.305	38.1116	Eastern
Recovery 204	109.304	38.1052	Eastern
Recovery 205	109.302	38.0988	Eastern
Recovery 206	109.302	38.0922	Eastern
Recovery 207	109.3	38.0854	Eastern
Recovery 208	109.298	38.0791	Eastern
Recovery 209	109.297	38.0729	Eastern
Recovery 210	109.297	38.067	Eastern
Recovery 211	109.293	38.0526	Eastern
Recovery 212	109.291	38.0461	Eastern
Recovery 213	109.292	38.0408	Eastern
Recovery 214	109.29	38.0335	Eastern
Recovery 215	109.288	38.0272	Eastern
Recovery 216	109.286	38.0208	Eastern
Recovery 217	109.285	38.015	Eastern
Recovery 218	109.286	38.0071	Eastern
Recovery 219	109.284	38.0003	Eastern
Recovery 220	109.285	37.9947	Eastern
Recovery 221	109.283	37.989	Eastern
Recovery 222	109.281	37.9828	Eastern
Recovery 223	109.28	37.9761	Eastern
Recovery 224	109.28	37.9677	Eastern
Recovery 225	109.272	37.9636	Eastern
Recovery 226	109.263	37.9576	Eastern
Recovery 227	109.254	37.9517	Eastern
Recovery 228	109.252	37.9466	Eastern
Recovery 229	109.253	37.9405	Eastern
Recovery 230	109.255	37.9276	Eastern
Recovery 231	109.249	37.9215	Eastern
Recovery 232	109.245	37.9174	Eastern
Recovery 233	109.243	37.9133	Eastern
Recovery 234	109.24	37.9051	Eastern
Recovery 235	109.241	37.8994	Eastern
Recovery 236	109.241	37.8914	Eastern
Recovery 237	109.236	37.8854	Eastern
Recovery 238	109.233	37.8825	Eastern
Recovery 239	109.228	37.873	Eastern
Recovery 240	109.223	37.8678	Eastern
Recovery 241	109.22	37.8634	Eastern
Recovery 242	109.216	37.8591	Eastern
Recovery 243	109.214	37.8553	Eastern
Recovery 244	109.213	37.8454	Eastern
Recovery 245	109.214	37.8389	Eastern
Recovery 246	109.213	37.8323	Eastern
Recovery 247	109.213	37.8256	Eastern
Recovery 248	109.213	37.8183	Eastern
Recovery 249	109.208	37.8111	Eastern
Recovery 250	109.199	37.8062	Eastern
Recovery 251	109.197	37.8024	Eastern
Recovery 252	109.19	37.7957	Eastern
Recovery 253	109.178	37.784	Eastern
Recovery 254	109.175	37.7799	Eastern
Recovery 255	109.171	37.7759	Eastern
Recovery 256	109.168	37.7718	Eastern
Recovery 257	109.16	37.7638	Eastern
Recovery 258	109.157	37.7586	Eastern
Recovery 259	109.147	37.7426	Eastern
Recovery 260	109.144	37.7369	Eastern
Recovery 261	109.14	37.7312	Eastern
Recovery 262	109.137	37.7256	Eastern
Recovery 263	109.133	37.7199	Eastern
Recovery 264	109.13	37.7143	Eastern
Recovery 265	109.126	37.7086	Eastern
Recovery 266	109.122	37.6998	Eastern
Recovery 267	109.121	37.6942	Eastern
Recovery 268	109.115	37.6819	Eastern
Recovery 269	109.114	37.6782	Eastern
Recovery 270	109.109	37.6701	Eastern
Recovery 271	109.107	37.6658	Eastern
Recovery 272	109.104	37.6614	Eastern
Recovery 273	109.065	37.6297	Eastern
Recovery 274	109.093	37.6532	Eastern
Recovery 275	109.081	37.6463	Eastern
Recovery 276	109.072	37.6392	Eastern
Recovery 277	109.06	37.6244	Eastern
Recovery 278	109.058	37.6253	Eastern
Recovery 279	109.053	37.6206	Eastern
Recovery 280	109.047	37.6159	Eastern
Recovery 281	109.042	37.6141	Eastern
Recovery 282	109.036	37.6065	Eastern
Recovery 283	109.03	37.6018	Eastern
Recovery 284	109.025	37.5986	Eastern
Recovery 285	109.016	37.5965	Eastern
Recovery 286	109.013	37.5877	Eastern
Recovery 287	109.007	37.5829	Eastern
Recovery 288	109.005	37.5724	Eastern
Recovery 289	109.005	37.5669	Eastern
Recovery 290	108.997	37.5629	Eastern
Recovery 291	108.989	37.5616	Eastern
Recovery 292	108.979	37.5582	Eastern
Recovery 293	108.974	37.5547	Eastern
Recovery 294	108.957	37.5383	Eastern
Recovery 295	108.955	37.5336	Eastern
Recovery 296	108.951	37.5307	Eastern
Recovery 297	108.944	37.5216	Eastern
Recovery 298	108.954	37.5133	Eastern
Recovery 299	108.958	37.5054	Eastern
Recovery 300	108.958	37.499	Eastern
Recovery 301	108.957	37.4927	Eastern
Recovery 302	108.957	37.4873	Eastern
Recovery 303	108.955	37.4794	Eastern
Recovery 304	108.955	37.4755	Eastern
Recovery 305	108.954	37.4667	Eastern
Recovery 306	108.955	37.4618	Eastern
Recovery 307	108.954	37.4552	Eastern
Recovery 308	108.955	37.449	Eastern
Recovery 309	108.953	37.442	Eastern
Recovery 310	108.953	37.4369	Eastern
Recovery 311	108.953	37.4305	Eastern
Recovery 312	108.952	37.4244	Eastern
Recovery 313	108.951	37.4169	Eastern
Recovery 314	108.944	37.4057	Central
Recovery 315	108.941	37.4032	Central
Recovery 316	108.94	37.4017	Central
Recovery 317	108.938	37.4002	Central
Recovery 318	108.937	37.3987	Central
Recovery 319	108.935	37.3919	Central
Recovery 320	108.936	37.39	Central
Recovery 321	108.937	37.3861	Central
Recovery 322	108.936	37.3846	Central
Recovery 323	108.936	37.3777	Central
Recovery 324	108.936	37.3762	Central
Recovery 325	108.934	37.3715	Central
Recovery 326	108.934	37.3693	Central
Recovery 327	108.931	37.3629	Central
Recovery 328	108.929	37.3568	Central
Recovery 329	108.928	37.3549	Central
Recovery 330	108.927	37.351	Central
Recovery 331	108.927	37.3475	Central
Recovery 332	108.927	37.3418	Central
Recovery 333	108.926	37.3391	Central
Recovery 334	108.926	37.3359	Central
Recovery 335	108.926	37.3334	Central
Recovery 336	108.926	37.3309	Central
Recovery 337	108.924	37.3248	Central
Recovery 338	108.923	37.3235	Central
Recovery 339	108.92	37.3217	Central
Recovery 340	108.911	37.3194	Central
Recovery 341	108.908	37.3189	Central
Recovery 342	108.902	37.3172	Central
Recovery 343	108.895	37.3175	Central
Recovery 344	108.888	37.3184	Central
Recovery 345	108.884	37.3184	Central
Recovery 346	108.882	37.3185	Central
Recovery 347	108.879	37.3186	Central
Recovery 348	108.874	37.317	Central
Recovery 349	108.871	37.3145	Central
Recovery 350	108.868	37.3117	Central
Recovery 351	108.868	37.3117	Central
Recovery 352	108.86	37.3029	Central
Recovery 353	108.859	37.3007	Central
Recovery 354	108.856	37.2967	Central
Recovery 355	108.855	37.2911	Central
Recovery 356	108.857	37.2896	Central
Recovery 357	108.855	37.2857	Central
Recovery 358	108.854	37.2836	Central
Recovery 359	108.852	37.2776	Central
Recovery 360	108.846	37.267	Central
Recovery 361	108.842	37.2646	Central
Recovery 362	108.839	37.2638	Central
Recovery 363	108.838	37.2633	Central
Recovery 364	108.836	37.2627	Central
Recovery 365	108.827	37.2594	Central
Recovery 366	108.824	37.2562	Central
Recovery 367	108.823	37.2541	Central
Recovery 368	108.822	37.252	Central
Recovery 369	108.821	37.2493	Central
Recovery 370	108.818	37.2431	Central
Recovery 371	108.817	37.2416	Central
Recovery 372	108.817	37.2382	Central
Recovery 373	108.816	37.2362	Central
Recovery 374	108.816	37.2329	Central
Recovery 375	108.817	37.2316	Central
Recovery 376	108.815	37.2285	Central
Recovery 377	108.812	37.227	Central
Recovery 378	108.811	37.2257	Central
Recovery 379	108.808	37.2242	Central
Recovery 380	108.806	37.2226	Central
Recovery 381	108.801	37.2197	Central
Recovery 382	108.797	37.2167	Central
Recovery 383	108.794	37.2142	Central
Recovery 384	108.79	37.2124	Central
Recovery 385	108.787	37.2104	Central
Recovery 386	108.783	37.2095	Central
Recovery 387	108.782	37.2094	Central
Recovery 388	108.778	37.2097	Central
Recovery 389	108.776	37.21	Central
Recovery 390	108.773	37.2112	Central
Recovery 391	108.77	37.2121	Central
Recovery 392	108.767	37.2115	Central
Recovery 393	108.763	37.2107	Central
Recovery 394	108.76	37.2102	Central
Recovery 395	108.757	37.2096	Central
Recovery 396	108.754	37.2091	Central
Recovery 397	108.748	37.2058	Central
Recovery 398	108.747	37.2047	Central
Recovery 399	108.743	37.2044	Central
Recovery 400	108.741	37.2053	Central
Recovery 401	108.734	37.2061	Central
Recovery 402	108.732	37.2054	Central
Recovery 403	108.73	37.2045	Central
Recovery 404	108.725	37.2013	Central
Recovery 405	108.724	37.1999	Central
Recovery 406	108.718	37.196	Central
Recovery 407	108.715	37.195	Central
Recovery 408	108.713	37.1941	Central
Recovery 409	108.711	37.1935	Central
Recovery 410	108.707	37.192	Central
Recovery 411	108.705	37.1912	Central
Recovery 412	108.699	37.1882	Central
Recovery 413	108.686	37.1714	Central
Recovery 414	108.685	37.1693	Central
Recovery 415	108.684	37.1675	Central
Recovery 416	108.682	37.1649	Central
Recovery 417	108.679	37.1591	Central
Recovery 418	108.679	37.1576	Central
Recovery 419	108.668	37.1565	Central
Recovery 420	108.662	37.1584	Central
Recovery 421	108.651	37.1606	Central
Recovery 422	108.646	37.1626	Central
Recovery 423	108.636	37.1634	Central
Recovery 424	108.634	37.1628	Central
Recovery 425	108.631	37.1626	Central
Recovery 426	108.629	37.1619	Central
Recovery 427	108.627	37.1615	Central
Recovery 428	108.621	37.1615	Central
Recovery 429	108.616	37.163	Central
Recovery 430	108.61	37.1651	Central
Recovery 431	108.603	37.1668	Central
Recovery 432	108.599	37.1685	Central
Recovery 433	108.597	37.1694	Central
Recovery 434	108.594	37.172	Central
Recovery 435	108.592	37.1766	Central
Recovery 436	108.591	37.1786	Central
Recovery 437	108.587	37.1789	Central
Recovery 438	108.584	37.1793	Central
Recovery 439	108.582	37.1795	Central
Recovery 440	108.578	37.18	Central
Recovery 441	108.573	37.1797	Central
Recovery 442	108.566	37.1779	Central
Recovery 443	108.564	37.1773	Central
Recovery 444	108.562	37.1763	Central
Recovery 445	108.559	37.1759	Central
Recovery 446	108.556	37.1746	Central
Recovery 447	108.553	37.1722	Central
Recovery 448	108.552	37.1708	Central
Recovery 449	108.55	37.1679	Central
Recovery 450	108.549	37.1663	Central
Recovery 451	108.546	37.1631	Central
Recovery 452	108.543	37.1593	Central
Recovery 453	108.542	37.1572	Central
Recovery 454	108.541	37.1552	Central
Recovery 455	108.539	37.1531	Central
Recovery 456	108.538	37.1517	Central
Recovery 457	108.536	37.1476	Central
Recovery 458	108.534	37.1445	Central
Recovery 459	108.533	37.1423	Central
Recovery 460	108.533	37.1404	Central
Recovery 461	108.532	37.1381	Central
Recovery 462	108.53	37.1347	Western
Recovery 463	108.528	37.1324	Western
Recovery 464	108.527	37.1307	Western
Recovery 465	108.527	37.1283	Western
Recovery 466	108.523	37.1261	Western
Recovery 467	108.519	37.1265	Western
Recovery 468	108.514	37.1272	Western
Recovery 469	108.513	37.1275	Western
Recovery 470	108.509	37.1268	Western
Recovery 471	108.507	37.1247	Western
Recovery 472	108.504	37.1221	Western
Recovery 473	108.502	37.1212	Western
Recovery 474	108.496	37.1218	Western
Recovery 475	108.492	37.1215	Western
Recovery 476	108.49	37.1194	Western
Recovery 477	108.488	37.1164	Western
Recovery 478	108.486	37.1155	Western
Recovery 479	108.483	37.1135	Western
Recovery 480	108.481	37.1098	Western
Recovery 481	108.482	37.108	Western
Recovery 482	108.482	37.1062	Western
Recovery 483	108.482	37.1045	Western
Recovery 484	108.482	37.1027	Western
Recovery 485	108.486	37.0936	Western
Recovery 486	108.486	37.092	Western
Recovery 487	108.487	37.0865	Western
Recovery 488	108.486	37.0759	Western
Recovery 489	108.486	37.0748	Western
Recovery 490	108.485	37.0706	Western
Recovery 491	108.485	37.0693	Western
Recovery 492	108.483	37.0672	Western
Recovery 493	108.481	37.0641	Western
Recovery 494	108.481	37.0627	Western
Recovery 495	108.48	37.0614	Western
Recovery 496	108.481	37.0567	Western
Recovery 497	108.481	37.0555	Western
Recovery 498	108.481	37.0478	Western
Recovery 499	108.483	37.043	Western
Recovery 500	108.484	37.0421	Western
Recovery 501	108.487	37.0405	Western
Recovery 502	108.488	37.0395	Western
Recovery 503	108.491	37.0369	Western
Recovery 504	108.491	37.0352	Western
Recovery 505	108.491	37.0336	Western
Recovery 506	108.491	37.0317	Western
Recovery 507	108.491	37.03	Western
Recovery 508	108.481	37.0205	Western
Recovery 509	108.48	37.0197	Western
Recovery 510	108.479	37.0176	Western
Recovery 511	108.478	37.0158	Western
Recovery 512	108.477	37.0134	Western
Recovery 513	108.476	37.0104	Western
Recovery 514	108.474	37.0089	Western
Recovery 515	108.473	37.0077	Western
Recovery 516	108.469	37.0034	Western
Recovery 517	108.467	37.0015	Western
Recovery 518	108.466	36.9996	Western
Recovery 519	108.466	36.9973	Western
Recovery 520	108.466	36.9954	Western
Recovery 521	108.466	36.9936	Western
Recovery 522	108.467	36.9914	Western
Recovery 523	108.467	36.9882	Western
Recovery 524	108.467	36.9867	Western
Recovery 525	108.468	36.9836	Western
Recovery 526	108.469	36.9817	Western
Recovery 527	108.469	36.9797	Western
Recovery 528	108.466	36.9767	Western
Recovery 529	108.469	36.9701	Western
Recovery 530	108.469	36.9686	Western
Recovery 531	108.468	36.9654	Western
Recovery 532	108.469	36.9634	Western
Recovery 533	108.471	36.9603	Western
Recovery 534	108.471	36.9584	Western
Recovery 535	108.471	36.9567	Western
Recovery 536	108.472	36.9548	Western
Recovery 537	108.469	36.952	Western
Recovery 538	108.467	36.949	Western
Recovery 539	108.467	36.9471	Western
Recovery 540	108.466	36.9452	Western
Recovery 541	108.467	36.9421	Western
Recovery 542	108.466	36.9405	Western
Recovery 543	108.466	36.9378	Western
Recovery 544	108.466	36.9366	Western
Recovery 545	108.463	36.9351	Western
Recovery 546	108.46	36.9331	Western
Recovery 547	108.456	36.9332	Western
Recovery 548	108.453	36.9336	Western
Recovery 549	108.451	36.9335	Western
Recovery 550	108.448	36.9333	Western
Recovery 551	108.445	36.9331	Western
Recovery 552	108.438	36.9316	Western
Recovery 553	108.436	36.9306	Western
Recovery 554	108.432	36.9292	Western
Recovery 555	108.429	36.9284	Western
Recovery 556	108.427	36.9283	Western
Recovery 557	108.423	36.9256	Western
Recovery 558	108.422	36.9247	Western
Recovery 559	108.418	36.9203	Western
Recovery 560	108.417	36.9189	Western
Recovery 561	108.416	36.9175	Western
Recovery 562	108.414	36.9146	Western
Recovery 563	108.413	36.9131	Western
Recovery 564	108.41	36.911	Western
Recovery 565	108.408	36.9104	Western
Recovery 566	108.406	36.9078	Western
Recovery 567	108.405	36.9068	Western
Recovery 568	108.405	36.9046	Western
Recovery 569	108.405	36.9035	Western
Recovery 570	108.402	36.8988	Western
Recovery 571	108.4	36.8966	Western
Recovery 572	108.396	36.8952	Western
Recovery 573	108.395	36.8946	Western
Recovery 574	108.389	36.8946	Western
Recovery 575	108.383	36.8926	Western
Recovery 576	108.381	36.8909	Western
Recovery 577	108.38	36.8894	Western
Recovery 578	108.378	36.8853	Western
Recovery 579	108.378	36.8836	Western
Recovery 580	108.376	36.8819	Western
Recovery 581	108.373	36.8824	Western
Recovery 582	108.373	36.8835	Western
Recovery 583	108.371	36.8859	Western
Recovery 584	108.369	36.8883	Western
Recovery 585	108.368	36.8891	Western
Recovery 586	108.366	36.892	Western
Recovery 587	108.364	36.8935	Western
Recovery 588	108.362	36.895	Western
Recovery 589	108.361	36.8966	Western
Recovery 590	108.359	36.8977	Western
Recovery 591	108.357	36.8991	Western
Recovery 592	108.356	36.9011	Western
Recovery 593	108.354	36.9026	Western
Recovery 594	108.353	36.9041	Western
Recovery 595	108.351	36.9056	Western
Recovery 596	108.35	36.9074	Western
Recovery 597	108.348	36.9086	Western
Recovery 598	108.346	36.9101	Western
Recovery 599	108.343	36.9115	Western
Recovery 600	108.339	36.9114	Western
Recovery 601	108.337	36.9115	Western
Recovery 602	108.334	36.9114	Western
Recovery 603	108.332	36.9114	Western
Recovery 604	108.328	36.9119	Western
Recovery 605	108.326	36.9125	Western
Recovery 606	108.324	36.913	Western
Recovery 607	108.322	36.9135	Western
Recovery 608	108.318	36.9135	Western
Recovery 609	108.316	36.9146	Western
Recovery 610	108.316	36.9146	Western
Recovery 611	108.309	36.9173	Western
Recovery 612	108.306	36.9174	Western
Recovery 613	108.296	36.9168	Western
Recovery 614	108.293	36.9142	Western
Recovery 615	108.29	36.9121	Western
Recovery 616	108.287	36.9104	Western
Recovery 617	108.284	36.9078	Western
Recovery 618	108.282	36.9066	Western
Recovery 619	108.28	36.9066	Western
Recovery 620	108.276	36.9059	Western
Recovery 621	108.275	36.9042	Western
Recovery 622	108.273	36.9022	Western
Recovery 623	108.27	36.9005	Western
Recovery 624	108.268	36.9003	Western
Recovery 625	108.264	36.8997	Western
Recovery 626	108.262	36.8995	Western
Recovery 627	108.261	36.899	Western
Recovery 628	108.257	36.8993	Western
Recovery 629	108.255	36.8982	Western
Recovery 630	108.253	36.8978	Western
Recovery 631	108.25	36.8963	Western
Recovery 632	108.246	36.8957	Western
Recovery 633	108.244	36.8958	Western
Recovery 634	108.241	36.8959	Western
Recovery 635	108.238	36.896	Western
Recovery 636	108.234	36.8957	Western
Recovery 637	108.231	36.8942	Western
Recovery 638	108.23	36.8932	Western
Recovery 639	108.226	36.8922	Western
Recovery 640	108.224	36.8923	Western
Recovery 641	108.221	36.8924	Western
Recovery 642	108.217	36.8927	Western
Recovery 643	108.214	36.8918	Western
Recovery 644	108.212	36.8906	Western
Recovery 645	108.21	36.8895	Western
Recovery 646	108.208	36.8884	Western
Recovery 647	108.206	36.8858	Western
Recovery 648	108.203	36.8839	Western
Recovery 649	108.199	36.8861	Western
Recovery 650	108.19	36.8803	Western
Recovery 651	108.188	36.8802	Western
Recovery 652	108.183	36.8776	Western
Recovery 653	108.182	36.877	Western
Recovery 654	108.177	36.8781	Western
Recovery 655	108.176	36.8787	Western
Recovery 656	108.171	36.8795	Western
Recovery 657	108.169	36.8791	Western
Recovery 658	108.165	36.8788	Western
Recovery 659	108.162	36.8792	Western
Recovery 660	108.157	36.8805	Western
Recovery 661	108.155	36.8808	Western
Recovery 662	108.151	36.8815	Western
Recovery 663	108.148	36.8838	Western
Recovery 664	108.143	36.8854	Western
Recovery 665	108.141	36.8846	Western
Recovery 666	108.138	36.8862	Western
Recovery 667	108.135	36.8842	Western
Recovery 668	108.132	36.8825	Western
Recovery 669	108.13	36.8845	Western
Recovery 670	108.127	36.8838	Western
Recovery 671	108.124	36.8836	Western
Recovery 672	108.122	36.8829	Western
Recovery 673	108.12	36.8825	Western
Recovery 674	108.117	36.8825	Western
Recovery 675	108.114	36.8812	Western
Recovery 676	108.112	36.8792	Western
Recovery 677	108.11	36.8773	Western
Recovery 678	108.108	36.8781	Western
Recovery 679	108.105	36.8779	Western
Recovery 680	108.101	36.8781	Western
Recovery 681	108.098	36.8776	Western
Recovery 682	108.095	36.8764	Western
Recovery 683	108.093	36.8755	Western
Recovery 684	108.09	36.8746	Western
Recovery 685	108.085	36.8744	Western
Recovery 686	108.083	36.8704	Western
Recovery 687	108.079	36.8691	Western
Recovery 688	108.077	36.8672	Western
Recovery 689	108.074	36.8653	Western
Recovery 690	108.072	36.8611	Western
Recovery 691	108.073	36.8575	Western
Recovery 692	108.067	36.8562	Western
Recovery 693	108.065	36.8525	Western
Recovery 694	108.064	36.8504	Western
Recovery 695	108.062	36.8465	Western
Recovery 696	108.062	36.8433	Western
Recovery 697	108.059	36.8416	Western
Recovery 698	108.058	36.8383	Western
Recovery 699	108.056	36.8345	Western
Recovery 700	108.055	36.8309	Western
Recovery 701	108.051	36.8298	Western
Recovery 702	108.05	36.828	Western
Recovery 703	108.046	36.8254	Western
Recovery 704	108.042	36.8229	Western
Recovery 705	108.038	36.8202	Western
Recovery 706	108.037	36.8175	Western
Recovery 707	108.033	36.8154	Western
Recovery 708	108.032	36.8145	Western
Recovery 709	108.03	36.8131	Western
Recovery 710	108.028	36.812	Western
Recovery 711	108.025	36.8108	Western
Recovery 712	108.024	36.8082	Western
Recovery 713	108.022	36.8067	Western
Recovery 714	108.019	36.8054	Western
Recovery 715	108.016	36.8029	Western
Recovery 716	108.014	36.8025	Western
Recovery 717	108.011	36.8004	Western
Recovery 718	108.01	36.7985	Western
Recovery 719	108.01	36.7966	Western
Recovery 720	108.008	36.7962	Western
Recovery 721	108.006	36.7952	Western
Recovery 722	108.004	36.7939	Western
Recovery 723	108.003	36.7926	Western
Recovery 724	108.001	36.7916	Western
Recovery 725	107.999	36.7905	Western
Recovery 726	107.998	36.7887	Western
Recovery 727	107.994	36.7876	Western
Recovery 728	107.993	36.7868	Western
Recovery 729	107.992	36.7861	Western
Recovery 730	107.989	36.7851	Western
Recovery 731	107.988	36.7842	Western
Recovery 732	107.986	36.783	Western
Recovery 733	107.986	36.7823	Western
Recovery 734	107.984	36.7813	Western
Recovery 735	107.983	36.7802	Western
Recovery 736	107.981	36.7776	Western
Recovery 737	107.979	36.7771	Western
Recovery 738	107.976	36.7775	Western
Recovery 739	107.974	36.7766	Western
Recovery 740	107.973	36.776	Western
Recovery 741	107.97	36.775	Western
Recovery 742	107.969	36.7747	Western
Recovery 743	107.968	36.7742	Western
Recovery 744	107.966	36.7739	Western
Recovery 745	107.964	36.7735	Western
Recovery 746	107.962	36.772	Western
Recovery 747	107.959	36.7706	Western
Recovery 748	107.957	36.7696	Western
Recovery 749	107.955	36.7683	Western
Recovery 750	107.952	36.7659	Western
Recovery 751	107.951	36.7647	Western
Recovery 752	107.949	36.7625	Western
Recovery 753	107.948	36.7615	Western
Recovery 754	107.945	36.7595	Western
Recovery 755	107.942	36.758	Western
Recovery 756	107.94	36.7573	Western
Recovery 757	107.939	36.758	Western
Recovery 758	107.936	36.7579	Western
Recovery 759	107.933	36.7584	Western
Recovery 760	107.931	36.759	Western
Recovery 761	107.925	36.76	Western
Recovery 762	107.924	36.76	Western
Recovery 763	107.921	36.7602	Western
Recovery 764	107.92	36.7603	Western
Recovery 765	107.917	36.7594	Western
Recovery 766	107.914	36.7581	Western
Recovery 767	107.912	36.7579	Western
Recovery 768	107.909	36.757	Western
Recovery 769	107.908	36.7564	Western
Recovery 770	107.898	36.7545	Western
Recovery 771	107.896	36.755	Western
Recovery 772	107.893	36.7561	Western
Recovery 773	107.892	36.7567	Western
Recovery 774	107.888	36.7578	Western
Recovery 775	107.887	36.7585	Western
Recovery 776	107.883	36.7595	Western
Recovery 777	107.881	36.7604	Western
Recovery 778	107.878	36.7598	Western
Recovery 779	107.877	36.7592	Western
Recovery 780	107.874	36.7587	Western
Recovery 781	107.872	36.7588	Western
Recovery 782	107.868	36.7611	Western
Recovery 783	107.864	36.7612	Western
Recovery 784	107.862	36.7614	Western
Recovery 785	107.861	36.7633	Western
Recovery 786	107.861	36.7645	Western
Recovery 787	107.86	36.7665	Western
Recovery 788	107.858	36.7684	Western
Recovery 789	107.857	36.7687	Western
Recovery 790	107.854	36.7694	Western
Recovery 791	107.853	36.7697	Western
Recovery 792	107.85	36.7701	Western
Recovery 793	107.848	36.7703	Western
Recovery 794	107.845	36.7714	Western
Recovery 795	107.844	36.7722	Western
Recovery 796	107.842	36.7743	Western
Recovery 797	107.84	36.7768	Western
Recovery 798	107.839	36.7779	Western
Recovery 799	107.837	36.7797	Western
Recovery 800	107.835	36.7805	Western
Recovery 801	107.839	36.7767	Western
Recovery 802	107.831	36.7832	Western
Recovery 803	107.828	36.7847	Western
Recovery 804	107.824	36.7853	Western
